# Supplementary material for: Risk factors for pancreatic cancer in electronic health records: an umbrella review of systematic reviews and meta-analyses
Source: eClinicalMedicine. 2025 Jun 14;85:103297. doi: 10.1016/j.eclinm.2025.103297 (PMC12206054; doi:10.1016/j.eclinm.2025.103297)
Supplement: Appendix 1 [file mmc1.xlsx]

## Sheet: Information
	Contents of Appendix
	Search terms	List of search terms used for each database
	Table 1	Credibility assessment criteria for this study
	Table 2	Full details of all included studies
	Table 3	Details of full text studies screened and excluded
	Table 4	Detailed ROBIS score for each included study

## Sheet: Search terms
Specific search terms by database and platform
MEDLINE via Ovid
1	(pancrea* neoplasm* or (pancrea* adj3 carcinoma*) or (Cancer adj3 pancrea*) or (Malignan* adj3 pancrea*) or (Pancrea* adj3 carcinogenesis) or (Pancrea* adj3 tumo?r)).af. or Pancreatic neoplasms.sh.
2	(risk factor* or health correlate* or population* at risk or precipitating factor* or sociodemographic factor* or protective factor* or epidemiologic* factor* or epidemiologic* determinant* or relative risk).ti,ab,mp. or Risk Factors.sh. or Protective factors.sh. or Epidemiologic factors.sh.
3	(systematic review* or umbrella review* or meta?analys* or meta regression or meta analys* or medline or pubmed).ti,ab,mp. or meta-analysis.sh. or systematic review.sh.
4	1 and 2 and 3
EMBASE via Ovid
1	(pancrea* neoplasm* or (pancrea* adj3 carcinoma*) or (Cancer adj3 pancrea*) or (Malignan* adj3 pancrea*) or (Pancrea* adj3 carcinogenesis) or (Pancrea* adj3 tumo?r)).af. or Pancreas cancer.ec. or Pancreas carcinoma.ec.
2	(risk factor* or health correlate* or population* at risk or precipitating factor* or sociodemographic factor* or protective factor* or epidemiologic* factor* or epidemiologic* determinant* or relative risk).ti,ab,mp. or risk factor.ec. or protection.ec.
3	(systematic review* or umbrella review* or meta?analys* or meta regression or meta analys* or medline or pubmed). ti,ab,mp. or Meta analysis.ec. or Systematic review.ec.
4	1 and 2 and 3
Science Citation Index Expanded on Web of Science Core Collection
1	(((((TS=(pancrea* neoplasm*)) OR TS=(pancrea* NEAR/3 carcinoma* )) OR TS=(Cancer NEAR/3 pancrea* )) OR TS=(Malignan* NEAR/3 pancrea* )) OR TS=(Pancrea* NEAR/3 carcinogenesis )) OR TS=(Pancrea* NEAR/3 tumo$r )
2	((((((((TS=(risk factor*)) OR TS=(health correlate*)) OR TS=(population* at risk)) OR TS=(Precipitating factor*)) OR TS=(Sociodemographic factor*)) OR TS=(Protective factor*)) OR TS=(Epidemiologic* factor*)) OR TS=(Epidemiologic* determinant*)) OR TS=(Relative risk)
3	((((((((TS=(systematic review*)) OR TS=(umbrella review*)) OR TS=(Meta-analys*)) OR TS=(Meta regression)) OR TS=(Meta analys*)) OR TS=(Metaanalys*)) OR TS=(Medline*)) OR TS=(Pubmed*))
4	#1 AND #2 AND #3

## Sheet: Table 1
	Measure	Threshold
		Convincing	Highly suggestive	Suggestive	Weak
	Number of cases	>1000 cases	>1000 cases	>1000 cases
	P-value	p <10−6	p <10−6	p <10−3	p < 0.05
	Heterogeneity	I2 < 50%	-	-	-
	Largest study with statistically significant effect	Largest study nominally significant (p < 0.05)	-	-	-
	Table 1. Credibility assessment criteria for this study

## Sheet: Table 2
Study ID	Title	Study design	Notes on study design	Population description	Type of exposure	Subtype	Exposure	Number of cases	Gender disaggregated data?	Notes on population characteristics	Number of cohort studies	Number of case control studies	Number of RCTs	Number of other types of studies	Number of studies_total	Notes on types of included studies	Focus of review	Risk factor being studied	Strata	Effect size metric	Summary effect size	summary effect_95% CI lower bound	summary effect_95% CI upper bound	P value_reported	SE on log scale	Z score	P value_calculated	Name of largest study	Effect size metric_largest study	largest study_summaryeffectsize	largest study_95% CI lower bound	largest study_95% CI upper bound	largest study_P value_reported	largest study_SE on log scale	largest study_Z score	largest study_P value_calculated	I2 (Measure of heterogeneity)	P value for heterogeneity	Notes on any other key metrics recorded	Credibility assessment score	Summary risk of bias in the review (ROBIS score)
Karim 2019	The association between allergic diseases and cancer: a systematic review of the literature.	Systematic review			Comorbidity	Allergy	Allergy		No		.	.	.	.	10	10 studies identified. Forest plots included but not labelled and very confusing.	Single risk factor multiple cancers	Presence vs absence of history of allergy	Allergy	OR	.	.	.	.	#VALUE!	#VALUE!		.	.	.	.	.	.				.	.	10 studies found. In total, seven studies reported a negative association between allergic diseases and pancreatic cancer (range OR: 0.43-0.77). In Olson et al., hay fever and allergies to animals were related to a reduced risk of pancreatic cancer, while asthma and other allergies did not appear to influence the risk of pancreatic cancer (OR 0.58).98 Three other studies did not observe an associ…	not significant	High
Gandini 2005	Allergies and the risk of pancreatic cancer: A meta-analysis with review of epidemiology and biological mechanisms	Meta-analysis			Comorbidity	Allergy	Allergy (any)	3040	No		4	10	0	0	14	Numbers estimted by adding together all cases in each included study	Single risk factor single cancer	Presence vs absence of history of allergy	Allergy	RR	0.82	0.68	0.99	.	0.0416138	-2.07109	0.0383501	Holly 2003	RR	0.77	0.63	0.95	.	0.0455059	-2.49439	0.0126175	.	.	When restricting the meta-analysis to the eight studies,which provided risk estimates adjusted for smoking, the protective effect for any allergy became stronger (RR, 0.75; 95% CI, 0.65-0.87).'	weak	Low
Gandini 2005	Allergies and the risk of pancreatic cancer: A meta-analysis with review of epidemiology and biological mechanisms	Meta-analysis			Comorbidity	Allergy	Asthma	1872	No		2	6	0	0	8	Numbers estimted by adding together all cases in each included study	Single risk factor single cancer	Presence vs absence of history of asthma	Asthma	RR	1.01	0.77	1.31	.	0.0588726	0.0734021	0.941486	Mack 1986	RR	0.7	0.4	1.1	.	0.112075	-1.38213	0.166931	.	.	For these specific allergies, very difficult to ascertain largest study and magnitudeof risk as for many there are multiple e.g. 'respiratory' allergy results reported within the same study	not significant	Low
Gandini 2005	Allergies and the risk of pancreatic cancer: A meta-analysis with review of epidemiology and biological mechanisms	Meta-analysis			Comorbidity	Allergy	Atopy	2977	No		3	10	0	0	13	Numbers estimted by adding together all cases in each included study	Single risk factor single cancer	Presence vs absence of history of atopy	Atopy	RR	0.71	0.64	0.8	.	0.0247219	-6.01658	1.78136e-09		RR	.	.	.	.				.	.	For these specific allergies, very difficult to ascertain largest study and magnitudeof risk as for many there are multiple e.g. 'respiratory' allergy results reported within the same study	highly suggestive	Low
Gandini 2005	Allergies and the risk of pancreatic cancer: A meta-analysis with review of epidemiology and biological mechanisms	Meta-analysis			Comorbidity	Allergy	Dermal allergy	2144	No		2	6	0	0	8	Numbers estimted by adding together all cases in each included study	Single risk factor single cancer	Presence vs absence of history of dermal allergy	Dermal allergy	RR	0.66	0.49	0.89	.	0.0661209	-2.72918	0.00634914	Mack 1986	RR	0.2	0.1	0.5	.	0.178309	-3.92	8.8549e-05	.	.	For these specific allergies, very difficult to ascertain largest study and magnitudeof risk as for many there are multiple e.g. 'respiratory' allergy results reported within the same study	weak	Low
Wang 2020b	Decreased Risk in the Pancreatic Cancer With History of Hay Fever: A Meta-Analysis.	Meta-analysis			Comorbidity	Allergy	Hayfever	3494	No	number of patients with PC and hay fever 443	0	8	0	0	8		Single risk factor single cancer	Presence vs absence of history of hayfever	Hayfever	OR	0.57	0.5	0.64	<0.00001	0.0273495	-8.92613	0	Cotterchio 2014	OR	0.64	0.49	0.84	.	0.0597151	-3.24575	0.00117144	0	0.78		highly suggestive	High
Gandini 2005	Allergies and the risk of pancreatic cancer: A meta-analysis with review of epidemiology and biological mechanisms	Meta-analysis			Comorbidity	Allergy	Respiratory allergy (excluding asthma)	2228	No		2	7	0	0	9	Numbers estimted by adding together all cases in each included study	Single risk factor single cancer	Presence vs absence of history of respiratory allergy	Respiratory allergy	RR	0.63	0.52	0.76	.	0.0420434	-4.77267	1.81799e-06		RR	.	.	.	.				.	.	For these specific allergies, very difficult to ascertain largest study and magnitudeof risk as for many there are multiple e.g. 'respiratory' allergy results reported within the same study	suggestive	Low
Gandini 2005	Allergies and the risk of pancreatic cancer: A meta-analysis with review of epidemiology and biological mechanisms	Meta-analysis			Comorbidity	Allergy	Systemic (e.g.food/drug allergy)	2049	No		2	5	0	0	7	Numbers estimted by adding together all cases in each included study	Single risk factor single cancer	Presence vs absence of history of systemic allergy	Systemic allergy	RR	1.08	0.74	1.58	.	0.0840371	0.397726	0.690832	Holly 2003 (food)	RR	0.74	0.51	1.1	.	0.0851588	-1.53558	0.124641	.	.	For these specific allergies, very difficult to ascertain largest study and magnitudeof risk as for many there are multiple e.g. 'respiratory' allergy results reported within the same study	not significant	Low
Liu 2017	Helicobacter pylori infection, atrophic gastritis, and pancreatic cancer risk A meta-analysis of prospective epidemiologic studies	Meta-analysis	Only prospective cohort and nested case control studies enrolling cancer-free participants were eligible		Comorbidity	Autoimmune	Atrophic gastritis		No		2	1	0	0	3		Multiple risk factors single cancer	Presence vs absence of history of atrophic gastritis	Atrophic gastritis	OR	1.18	0.8	1.72	0.4	0.0848057	0.847608	0.396656	Laiyemo 2009	OR	1.04	0.6	1.8	.	0.121715	0.139945	0.888704	0	0.8		not significant	Low
Gu 2022	Causal effect of autoimmune liver diseases on cancer: Meta-analyses of cohort studies and Mendelian randomization study	Meta-analysis			Comorbidity	Autoimmune	Autoimmune liver diseases comprising primary biliary cholangitis, autoimmune hepatitis and primary sclerosing cholangitis.	57	No		8	0	0	0	8		Single risk factor multiple cancers	Presence vs absence of history of autoimmune liver disease	Autoimmune liver disease	RR	4.37	2.1	9.08	<0.001	0.162211	3.94845	7.86589e-05	Landgren 2011	RR	2.06	1.44	2.96	.	0.0798289	3.93175	8.43297e-05	.	.	Meta-regression analysis suggested region of study accounted for 85.80% of the between study heterogeneity for pancreatic cancer studies	weak	Low
Gromny 2023	Pancreatic Cancer in Celiac Disease Patients-A Systematic Review and Meta-Analysis	Systematic review; Meta-analysis			Comorbidity	Autoimmune	Coeliac disease	1213	No		3	2	0	0	5	Further studies found but above are those included in meta-analysis	Single risk factor single cancer	Presence vs absence of history of coeliac disease	Coeliac disease	RR	1.4	1.25	1.67	0	0.0320935	4.5532	5.28361e-06	Lebwohl 2022	RR	2.17	1.76	2.58	0	0.0423742	7.94019	1.9984e-15	89.1	<0.05		suggestive	High
Han 2015	Association Between Coeliac Disease and Risk of Any Malignancy and Gastrointestinal Malignancy A Meta-Analysis	Meta-analysis			Comorbidity	Autoimmune	Coeliac disease	143	No		6	0	0	0	6		Single risk factor multiple cancers	Presence vs absence of history of coeliac disease	Coeliac disease	OR	1.51	0.76	2.99	.	0.151749	1.17942	0.238229	.	.	.	.	.	.				73	0.002		not significant	High
Pedersen 2010	Risk of extra-intestinal cancer in inflammatory bowel disease: meta-analysis of population-based cohort studies	Meta-analysis	Population-based cohort studies only		Comorbidity	Autoimmune	Crohn's Disease		No		2	0	0	0	2		Single risk factor multiple cancers	Crohn's disease	Crohn's disease	Pooled SIR	0.51	0.06	4.57	.	0.480042	-0.609175	0.542408	.	.				.					.		not significant	High
Zamani 2024	Meta-analysis: Risk of pancreatic cancer in patients with inflammatory bowel disease	Meta-analysis			Comorbidity	Autoimmune	Crohn's disease		Yes		7	0	0	0	7		Single risk factor single cancer	Presence vs absence of history of Crohn's disease	Crohn's disease	RR	1.42	1.24	1.63	.	0.0302974	5.02644	4.99657e-07	.	.	.	.	.	.				0	0.2		weak	Low
Piovani 2022	Risk of Cancer in Inflammatory Bowel Diseases: Umbrella Review and Reanalysis of Meta-analyses	Umbrella review			Comorbidity	Autoimmune	Crohn's disease	71	No		.	.	0	0	7	7 total	Single risk factor multiple cancers	Presence vs absence of history of Crohn's disease	Crohn's disease	RR	1.71	1.17	2.51	0.006	0.0845632	2.75529	0.00586404	Hemminki 2009	Effect estimate	1.75	1.24	2.47	.	0.0763457	3.18339	0.00145563	35.4	0.16		weak	Low
Pedersen 2010	Risk of extra-intestinal cancer in inflammatory bowel disease: meta-analysis of population-based cohort studies	Meta-analysis	Population-based cohort studies only		Comorbidity	Autoimmune	Inflammatory bowel disease		No		3	0	0	0	3		Single risk factor multiple cancers	Inflammatory bowel disease	Inflammatory bowel disease (all)	Pooled SIR	0.66	0.33	1.35	.	0.156076	-1.1562	0.247598	.	.				.					.		not significant	High
Zamani 2024	Meta-analysis: Risk of pancreatic cancer in patients with inflammatory bowel disease	Meta-analysis			Comorbidity	Autoimmune	Inflammatory bowel disease	902	Yes	Only have numbers for cases in patients with IBD not controls so will be an underestimate	11	0	0	2	13	Other studies were Mendelian Randomisation	Single risk factor single cancer	Presence vs absence of history of inflammatory bowel disease (all)	Inflammatory bowel disease (all)	RR	1.79	1.16	2.75	.	0.0956313	2.64404	0.00819229	Everhov 2020	RR	1.43	1.3	1.58	.	0.0216106	7.18794	6.57696e-13	95.7	<0.01	P value for interaction for gender was 0.09. 'Two MR studies demonstrated that genetic liability to IBD was associated with an increased risk of pancreatic cancer.'	weak	Low
Zamani 2024	Meta-analysis: Risk of pancreatic cancer in patients with inflammatory bowel disease	Meta-analysis			Comorbidity	Autoimmune	Inflammatory bowel disease		Yes		4	0	0	0	4		Single risk factor single cancer	Presence vs absence of history of inflammatory bowel disease (F)	Inflammatory bowel disease (F)	RR	1.29	1.16	1.44	.	0.0239552	4.61652	3.90235e-06	.	.	.	.	.	.				0	0.18		weak	Low
Zamani 2024	Meta-analysis: Risk of pancreatic cancer in patients with inflammatory bowel disease	Meta-analysis			Comorbidity	Autoimmune	Inflammatory bowel disease		Yes		5	0	0	0	5		Single risk factor single cancer	Presence vs absence of history of inflammatory bowel disease (M)	Inflammatory bowel disease (M)	RR	2.03	1.2	3.46	.	0.11732	2.621	0.00876722	.	.	.	.	.	.				94.9	<0.01		weak	Low
Aune 2021	Primary sclerosing cholangitis and the risk of cancer, cardiovascular disease, and all-cause mortality: a systematic review and meta-analysis of cohort studies.	Systematic review; Meta-analysis		patients with primary sclerosing cholangitis	Comorbidity	Autoimmune	Primary sclerosing cholangitis	15	No		3	0	0	0	3	Cohort studies only included	Single risk factor multiple outcomes including cancer	Presence vs absence of history of primary sclerosing cholangitis	Primary sclerosing cholangitis	RR	7.56	2.42	23.26	.	0.250713	3.5041	0.000458161	Ling 2017	RR	2.93	0.05	56.2	.	0.778257	0.599889	0.54858	0	0.25		weak	Low
Trafford 2019	Association of Psoriasis with the Risk of Developing or Dying of Cancer: A Systematic Review and Meta-analysis	Systematic review; Meta-analysis			Comorbidity	Autoimmune	Psoriasis		No		3	1	0	0	4	List of studies used for pancreatic cancer incidence: Boffetta 2001 Brauchli 2009 Chiesa 2016 Olsen 1992	Single risk factor multiple cancers	Presence vs absence of history of psoriasis	Psoriasis	RR	1.41	1.16	1.73	.	0.0442827	3.36969	0.000752515	Chiesa 2016 I couldn't find this one but sure it is there somewhere..	HR	1.25	1.04	1.51	.	0.0413121	2.3458	0.0189863	18.3	.	severe psoriasis: (3 studies; RR, 1.45 [95% CI, 1.15-1.83];I2 = 0 [95% CI, 0%-89.6%])	weak	Unclear
Zhang 2022	Association Between Systemic Lupus Erythematosus and Cancer Morbidity and Mortality: Findings From Cohort Studies	Systematic review; Meta-analysis			Comorbidity	Autoimmune	Systemic lupus erythematosus	70	No		12	0	0	0	12		Single risk factor multiple cancers	Presence vs absence of history of systemic lupus erythematosus	Systemic lupus erythematosus	RR	1.41	1.13	1.75	0.002	0.0484591	3.07928	0.00207501	Parikh-Patel 2008	RR	1.13	0.73	1.67	.	0.091682	0.57894	0.562629	75	<0.001		weak	Low
Seo 2019	Risk of pancreatic cancer in patients with systemic lupus erythematosus: a meta-analysis.	Meta-analysis			Comorbidity	Autoimmune	Systemic lupus erythematosus		No		11	0	0	0	11		Single risk factor single cancer	Presence vs absence of history of systemic lupus erythematosus	Systemic lupus erythematosus	HR	1.42	1.32	1.53	.	0.0163565	9.31057	0	Dey 2013	HR	1.4	0.2	9.9	.	0.432297	0.338027	0.735343	0	.		weak	Low
Piovani 2022	Risk of Cancer in Inflammatory Bowel Diseases: Umbrella Review and Reanalysis of Meta-analyses	Umbrella review			Comorbidity	Autoimmune	Ulcerative colitis	159	No		.	.	0	0	7	7 total	Single risk factor multiple cancers	Presence vs absence of history of ulcerative colitis	Ulcerative colitis	RR	1.2	1.02	1.4	0.03	0.0350836	2.25693	0.0240126	Kappelman 2014	Effect estimate	1.18	0.93	1.49	.	0.0522202	1.37652	0.168662	0	0.8		weak	Low
Zamani 2024	Meta-analysis: Risk of pancreatic cancer in patients with inflammatory bowel disease	Meta-analysis			Comorbidity	Autoimmune	Ulcerative colitis		Yes		8	0	0	0	8		Single risk factor single cancer	Presence vs absence of history of ulcerative colitis	Ulcerative colitis	RR	1.5	1.17	1.92	.	0.0548764	3.20887	0.00133257	.	.	.	.	.	.				72.3	0.03		weak	Low
Pedersen 2010	Risk of extra-intestinal cancer in inflammatory bowel disease: meta-analysis of population-based cohort studies	Meta-analysis	Population-based cohort studies only		Comorbidity	Autoimmune	Ulcerative colitis		No		2	0	0	0	2		Single risk factor multiple cancers	Ulcerative colitis	Ulcerative colitis	Pooled SIR	0.75	0.3	1.87	.	0.202735	-0.616267	0.537718	.	.				.					.		not significant	High
Sun 2023	Gallstones, cholecystectomy and the risk of pancreatic cancer: An updated systematic review and meta-analysis of cohort studies	Systematic review; Meta-analysis			Comorbidity	Gallbladder disease	Cholecystectomy	18580	No		14	0	0	0	14		Multiple risk factors single cancer	Presence vs absence of history of cholecystectomy	Cholecystectomy	RR	1.23	1.07	1.41	0.003	0.0305702	2.94094	0.00327222	Shabanzadeh	RR	0.38	0.23	0.61	.	0.108062	-3.88867	0.000100795	74.4	0	'Subgroup analysis demonstrated that only cholecystectomy for gallstones was associated with an increased risk of pancreatic cancer (RR = 1.30; 95% CI, 1.14â€“1.48; P < 0.001; I2 = 30.8%'	weak	Low
Fan 2016	Increased Risk of Pancreatic Cancer Related to Gallstones and Cholecystectomy: A Systematic Review and Meta-Analysis.	Systematic review; Meta-analysis			Comorbidity	Gallbladder disease	Cholecystectomy		No		6	10	0	0	16		Multiple risk factors single cancer	Presence vs absence of history of cholecystectomy	Cholecystectomy	RR	1.31	1.19	1.43	<0.001	0.0203544	5.76148	8.33776e-09	Noguiera	RR	1.23	1.15	1.33	.	0.0161107	5.58047	2.39866e-08	61.4	<0.001	Results remain significant when analysed by ethnicity (Asians/Whites), Type of study (Case-control/Cohort) and adjusted for other factors including diabetes, smoking, and obesity. All except for gallstones case-control studies which have a wide CI that just crosses 1 (0.97-4.66)	weak	Low
Lin 2012	Cholecystectomy and risk of pancreatic cancer: a meta-analysis of observational studies.	Meta-analysis			Comorbidity	Gallbladder disease	Cholecystectomy	11923	Yes		8	10	0	0	18			Presence vs absence of history of cholecystectomy	Cholecystectomy (all)	RR	1.23	1.12	1.35	.	0.0206928	4.34475	1.39431e-05	Goldacre 2008	HR	1.06	0.88	1.26	.	0.0397673	0.636348	0.524549	51	0.006		suggestive	Low
Lin 2012	Cholecystectomy and risk of pancreatic cancer: a meta-analysis of observational studies.	Meta-analysis			Comorbidity	Gallbladder disease	Cholecystectomy	3599	Yes		3	3	0	0	6		Single risk factor single cancer	Presence vs absence of history of cholecystectomy	Cholecystectomy (F)	RR	1.16	1.06	1.27	.	0.020025	3.21888	0.00128692	Ekbom	SIR	1.14	0.96	1.34	.	0.0369473	1.54016	0.123521	0	0.747		weak	Low
Lin 2012	Cholecystectomy and risk of pancreatic cancer: a meta-analysis of observational studies.	Meta-analysis			Comorbidity	Gallbladder disease	Cholecystectomy	3635	Yes		3	3	0	0	6		Single risk factor single cancer	Presence vs absence of history of cholecystectomy	Cholecystectomy (M)	RR	1.17	1.04	1.33	.	0.0272496	2.50227	0.0123399	Ekbom	SIR	1.3	1.07	1.56	.	0.0417706	2.72783	0.00637515	0	0.464		weak	Low
Gong 2014	Cholelithiasis and risk of pancreatic cancer: systematic review and meta-analysis of 21 observational studies.	Systematic review; Meta-analysis			Comorbidity	Gallbladder disease	Gallstones	2733	No		6	15	0	0	21		Single risk factor single cancer	Presence vs absence of history of cholelithiasis	Cholelithiasis	RR	1.25	1.1	1.41	.	0.0275067	3.52314	0.000426471	Maisonneuve 2010	RR	1.42	1.09	1.84	.	0.058008	2.6253	0.00865728	47.6	0.006	Stratified analyses by location showed positive association for Asia and America but not Europe.	suggestive	Low
Sun 2023	Gallstones, cholecystectomy and the risk of pancreatic cancer: An updated systematic review and meta-analysis of cohort studies	Systematic review; Meta-analysis			Comorbidity	Gallbladder disease	Gallstones	16663	No		11	0	0	0	11		Multiple risk factors single cancer	Presence vs absence of history of cholelithiasis	Cholelithiasis	RR	1.27	0.97	1.66	0.082	0.0595246	1.74388	0.08118	Shabanzadeh	RR	0.74	0.55	0.99	.	0.0651205	-2.0081	0.0446331	77.8	0	'Only Asian subjects showed an increased risk of pancreatic cancer following gallstones (RR = 2.49; 95% CI, 1.24â€“5.02; P = 0.011; I2 = 80.8%)'	not significant	Low
Fan 2016	Increased Risk of Pancreatic Cancer Related to Gallstones and Cholecystectomy: A Systematic Review and Meta-Analysis.	Systematic review; Meta-analysis			Comorbidity	Gallbladder disease	Gallstones		No		3	3	0	0	6		Multiple risk factors single cancer	Presence vs absence of history of cholelithiasis	Cholelithiasis	RR	1.7	1.3	2.21	<0.001	0.058788	3.92	8.8549e-05	Noguiera	RR	1.24	1.16	1.31	.	0.0134728	6.9341	4.08806e-12	88.6	<0.001	Results remain significant when analysed by ethnicity (Asians/Whites), Type of study (Case-control/Cohort) and adjusted for other factors including diabetes, smoking, and obesity. All except for gallstones case-control studies which have a wide CI that just crosses 1 (0.97-4.66)	weak	Low
Fan 2016	Increased Risk of Pancreatic Cancer Related to Gallstones and Cholecystectomy: A Systematic Review and Meta-Analysis.	Systematic review; Meta-analysis			Comorbidity	Gallbladder disease	Gallstones and cholecystectomy		No		9	13	0	0	22	The results for this combination seem to have been derived from the results for the other 2 groups	Multiple risk factors single cancer	Presence vs absence of history of cholelithiasis and cholecystectomy	Cholelithiasis and cholecystectomy	RR	1.39	1.28	1.52	<0.001	0.0190392	7.5116	5.83977e-14	.	.	.	.	.	.				74.3	<0.001	Results remain significant when analysed by ethnicity (Asians/Whites), Type of study (Case-control/Cohort) and adjusted for other factors including diabetes, smoking, and obesity. All except for gallstones case-control studies which have a wide CI that just crosses 1 (0.97-4.66)	weak	Low
Mellenthin 2022	Risk Factors for Pancreatic Cancer in Patients with New-Onset Diabetes: A Systematic Review and Meta-Analysis.	Systematic review; Meta-analysis		Patients with new onset diabetes	Comorbidity	Gallbladder disease	Gallstones or cholecystitis	1218	No		1	3	0	0	4		Multiple risk factors single cancer	Presence vs absence of history of cholelithiasis and/or cholecystectomy	Cholelithiasis and/or cholecystitis (patients with new onset diabetes)	'ES'	2.5	1.4	4.45	.	0.12812	3.10598	0.00189647	Lipworth 2011	ES	1.31	0.99	1.74	.	0.0624781	1.877	0.0605182	87	0		weak	Low
Xu 2022a	The relationship between <i>Helicobacter pylori</i> and pancreatic cancer: a meta-analysis	Meta-analysis			Comorbidity	Infection	H.pylori	3028	No		4	13	0	0	17		Single risk factor single cancer	H.pylori	Helicobacter pylori	OR	1.3	1.02	1.64	.	0.0526132	2.16568	0.0303356	Risch 2014	OR	0.63	0.51	0.78	.	0.0470726	-4.26277	2.01909e-05	75	<0.01	CagA positive H.pylori infection not significant relation OR 0.98 (0.82, 1.18)	weak	Low
Xiao 2013	Association between <i>Helicobacter pylori</i> Infection and Pancreatic Cancer Development: A Meta-Analysis	Meta-analysis			Comorbidity	Infection	H.pylori	1083	No		0	9	0	0	9		Single risk factor single cancer	H.pylori +ve vs. no history of H.pylori	Helicobacter pylori	OR	1.47	1.22	1.77	.	0.0412279	4.05835	4.94206e-05	Risch 2010	OR	1.34	0.94	1.92	.	0.0791259	1.60636	0.108194	18.5	0.278	High quality studies (n=4): OR and 95%CI were 1.28 and 1.01-1.63, respectively, with significant heterogeneity (I2=21.6%, p=0.281). CagA+ve studies (n=5): OR and 95%CI were 1.42 and 0.79 to 2.57, respectively, with significant heterogeneity (I2=77.4%, P=0.001).	suggestive	Low
Schulte 2015	Association between Helicobacter pylori and pancreatic cancer risk: a meta-analysis	Systematic review; Meta-analysis	Bolt on to a case-control study		Comorbidity	Infection	H.pylori	2564	No		1	10	0	0	11		Single risk factor single cancer	H.pylori positive vs negative	Helicobacter pylori	OR	1.13	0.86	1.5	.	0.0616308	0.861232	0.38911	Risch 2014	OR	0.62	0.5	0.77	.	0.0478369	-4.33992	1.42536e-05	69	0	'evidence of CagA strain-specific associations (OR 0.78; 95 % CI 0.67â€“0.91 and OR 1.30; 95 % CI 1.02â€“1.65 for CagA-positive and CagA-negative strains, respectively.'	not significant	Low
Liu 2017	Helicobacter pylori infection, atrophic gastritis, and pancreatic cancer risk A meta-analysis of prospective epidemiologic studies	Meta-analysis	Only prospective cohort and nested case control studies enrolling cancer-free participants were eligible		Comorbidity	Infection	H.pylori		No	numbers only reported for case control studies	2	6	0	0	8		Multiple risk factors single cancer	H.pylori positive vs. negative	Helicobacter pylori	OR	1.09	0.81	1.47	0.58	0.0660287	0.566822	0.570835	Risch 2014	OR	1.59	1.29	1.96	.	0.0463435	4.34575	1.388e-05	76	0.0001		not significant	Low
Trikudanathan 2011	Association between Helicobacter pylori infection and pancreatic cancer. A cumulative meta-analysis.	Meta-analysis			Comorbidity	Infection	H.pylori	822	No		0	6	0	0	6		Single risk factor single cancer	H.pylori positive vs. negative	Helicobacter pylori	OR	1.38	1.08	1.75	0.009	0.053473	2.61588	0.00889976	Risch 2010	OR	1.34	0.938	1.915	.	0.0790729	1.60744	0.107958	13.8	.		weak	Low
Wang 2014b	Helicobacter pylori and pancreatic cancer risk: a meta- analysis based on 2,049 cases and 2,861 controls.	Meta-analysis			Comorbidity	Infection	H.pylori	2049	No		0	9	0	0	9		Single risk factor single cancer	H.pylori positive vs. no history H.pylori	Helicobacter pylori	OR	1.06	0.74	1.37	.	0.068237	0.370853	0.710747	Risch 2013	OR	1.34	0.94	1.92	.	0.0791259	1.60636	0.108194	58.9	0.013	'CagA+ strains of infection may decrease the risk of pancreatic cancer in Eastern subjects (OR = 0.66, 95%CI: 0.52-0.80), but not in Western subjects (OR = 0.95, 95%CI: 0.73-1.16), and we also analysized the high quality studies and adjusted studies , respectively, the results suggested that high quality studies: (OR=0.85, 95%CI:0.85-1.08), adjusted studies (OR=0.84, 95%CI:0.63-1.04) all showed n…	not significant	Low
Chen 2015	Cytotoxin-Associated Gene A-Negative Strains of Helicobacter pylori as a Potential Risk Factor of Pancreatic Cancer: A Meta-Analysis Based on Nested Case-Control Studies.	Meta-analysis	Nested case-control studies	Adults in general population	Comorbidity	Infection	H.pylori	1446	No		0	5	0	0	5	'Only population-based nested case-control studies comparing the serological prevalence of Helicobacter pylori between pancreatic cancer cases and cancer-free controls were eligible'	Single risk factor single cancer	Infected vs. not infected with H.pylori based on serological prevalence	Helicobacter pylori	OR	0.99	0.65	1.5	0.96	0.0926474	-0.047112	0.962424	Risch 2014	OR	1.59	1.29	1.96	.	0.0463435	4.34575	1.388e-05	84	.	'seropositivity of cytotoxin-associated gene A (CagA) showed nonsignificant association with pancreatic cancer (OR, 0.92; 95% CI, 0.65â€“1.30; P = 0.63). The CagA-positive virulent strains of Helicobacter pylori did not increase the risk of pancreatic cancer (OR, 0.97; 95% CI, 0.50â€“1.89; P = 0.93). However, CagA-negative nonvirulent strains of Helicobacter pylori had a significant increased ris…	not significant	Low
Zhou 2023	Is Helicobacter pylori infection associated with pancreatic cancer? A systematic review and meta-analysis of observational studies	Systematic review; Meta-analysis			Comorbidity	Infection	H.pylori		No		0	17	0	0	17	Also 3 cohort studies but these were not included in the main meta-analysis	Single risk factor single cancer	patients with history h.pylori vs. no history h.pylori	Helicobacter pylori	OR	1.2	0.95	1.51	0.13	0.0513401	1.54229	0.123004	Risch 2014	OR	0.62	0.5	0.77	.	0.0478369	-4.33992	1.42536e-05	70	<0.00001	Results for the 3 cohort studies: (HR=1.26, 95%CI=0.65â€“2.42, p=0.50). Heterogeneity was assessed to be moderate (I2=69%, p=0.04).	not significant	Low
Qin 2025	A study of the association between Helicobacter pylori infection type and pancreatic cancer risk: A systematic review and meta-analysis.	Systematic review; Meta-analysis			Comorbidity	Infection	H.pylori infection	3538	No		3	14	0	0	17		Single risk factor single cancer	H.pylori	Helicobacter pylori infection	OR	1.15	0.93	1.41	.	0.0461062	1.31648	0.188013	Risch 2014	OR	0.63	0.51	0.78	.	0.0470726	-4.26277	2.01909e-05	72.1	<0.001	CagA+ H. pylori infection did not significantly affect the risk of pancreatic cancer (OR, 0.95; 95% CI, 0.78â€‘1.16), whereas CagAâ€‘ H. pylori infection may be a possible risk factor for pancreatic cancer (OR, 1.24; 95% CI, 1.004â€‘1.541).	not significant	Low
Prudente 2025	Associations between colonization with <i>Helicobacter pylori</i> and risk of gastrointestinal tract cancers: An umbrella review of meta-analyses	Umbrella review			Comorbidity	Infection	H.pylori infection		No					.	26	26 studies across 10 meta-analyses	Single risk factor multiple cancers	H.pylori infection	Helicobacter pylori infection	OR	1.24	1.04	1.48	.02	0.0390889	2.38998	0.0168492	Risch 2014	OR	0.62	0.5	0.77	.	0.0478369	-4.33992	1.42536e-05	70	.	An inverse association was found between the CagA protein and pancreatic cancer risk (eOR 0.87 [0.79 to 0.95])	weak	Low
Luo 2013	HBV infection increases the risk of pancreatic cancer: a meta-analysis.	Meta-analysis			Comorbidity	Infection	Hepatitis B		No		1	1	0	0	2		Single risk factor single cancer	active HBV vs. never exposed	Hepatitis B (active)	RR	3.83	1.76	8.36	0.0007	0.172626	3.3784	0.000729099	Zhu 2011	Risk ratio	2.85	1.02	7.96	.	0.227631	1.99817	0.0456984	0	0.39		weak	Low
Luo 2013	HBV infection increases the risk of pancreatic cancer: a meta-analysis.	Meta-analysis			Comorbidity	Infection	Hepatitis B		No		2	5	0	0	7		Single risk factor single cancer	chronic HBV carrier vs. never exposed	Hepatitis B (chronic)	RR	1.39	1.22	1.59	<0.00001	0.0293462	4.87336	1.09717e-06	Berrington de Gonzalez 2008	Risk ratio	1.13	0.84	1.52	.	0.0657052	0.807827	0.41919	53	0.05	'the pooled RR was 1.18 (95 % CI 0.93â€“1.94) in a random-effects model for those studies not adjusted for smoking (p = 0.17). When we restricted the meta-analysis to those studies adjusted for alcohol drinking, the positive association between chronic HBV infection and PaC risk remained. For the 3 studies that adjusted for alcohol drinking and the 4 studies that did not adjusted for alcohol drin…	weak	Low
Li 2013	Chronic hepatitis B virus infection and risk of pancreatic cancer: a meta-analysis.	Meta-analysis			Comorbidity	Infection	Hepatitis B		No		3	5	0	0	8		Single risk factor single cancer	Chronic hep B infection vs. controls which included acute hospital patients, patients with active hep B or volunteers.	Hepatitis B (chronic)	OR	1.403	1.139	1.729	0.001	0.0462427	3.18013	0.00147209	de Gonzalez 2009	OR	1.13	0.84	1.52	.	0.0657052	0.807827	0.41919	50.9	0.047	Sub-group analysis showed that this markedly increased risk was largely attributed to the summary risk estimates from case-control studies	weak	Low
Fiorino 2013	Association between hepatitis B or hepatitis C virus infection and risk of pancreatic adenocarcinoma development: a systematic review and meta-analysis.	Systematic review; Meta-analysis			Comorbidity	Infection	Hepatitis B	2603	No		1	4	0	0	5		Single risk factor single cancer	HBsAg +ve vs -ve	Hepatitis B	RR	1.18	1.08	1.29	.	0.0196852	3.65158	0.000260634	Qiwen Ben 2011	RR	1.31	1.14	1.5	.	0.0304047	3.85701	0.000114781	32.5	0.205	HBeAg positivity (RR Â¼ 1.31, 95% CI:0.85e2.02) as well as HBsAg negative/HBcAb positive/HBsAb positive pattern (RR Â¼ 1.12, 95% CI:0.78e1.59) and HBsAg negative/HBcAb positive/HBsAb negative pattern (RR Â¼ 1.30, 95% CI:0.93e1.84) did not increase risk of pancreatic cancer.	suggestive	Low
Xu 2013	Hepatitis B or C viral infection and risk of pancreatic cancer: a meta-analysis of observational studies.	Meta-analysis			Comorbidity	Infection	Hepatitis B	4416	No		2	4	0	0	6		Single risk factor single cancer	HBsAg carrier (chronic hepB) vs. no history chronic hep B	Hepatitis B (chronic)	OR	1.2	1.01	1.39	.	0.035381	2.23796	0.0252236	Berrington de Gonalez 2008	OR	1.13	0.84	1.52	.	0.0657052	0.807827	0.41919	71.4	0.015	There are other combinations of positive and negative antigens reported for HBV but the reporting is confusing and makes extraction difficult.	weak	Low
Zhao 2023a	Association between hepatitis B or hepatitis C virus infection and risk of pancreatic cancer: a systematic review and meta-analysis of cohort studies	Systematic review; Meta-analysis	Included cohort studies only		Comorbidity	Infection	Hepatitis B		No	Numbers only reported for patients with hepatitis not cases of PC	15	0	0	0	15	Cohort only by design	Multiple risk factors single cancer	HBV infected vs. not	Hepatitis B	HR	1.53	1.42	1.68	<0.00001	0.0186278	9.91483	0	Lee 2022	HR	1.64	1.46	1.84	.	0.0256288	8.3829	0	0	0.49	In a subgroup analysis stratified by study location, HBV infection was seen to be associated with an increased PC in Asia (n=9, HR =1.53, 95% CI: 1.37â€“1.71, p < 0.00001) and North America (n=2, HR =1.47, 95% CI: 1.02â€“2.13, p=0.04), whereas no significant association was observed in Europe (n=3, HR =1.51, 95% CI: 0.91â€“2.52, p=0.11) and Oceania (n=1, HR =0.70, 95% CI: 0.30â€“1.63, p=0.41).'	weak	Low
Wang 2013	Hepatitis B virus status and the risk of pancreatic cancer: a meta-analysis.	Meta-analysis			Comorbidity	Infection	Hepatitis B	5782	No		2	7	0	0	9		Single risk factor single cancer	HBV surface antigen positive vs. never exposed	Hepatitis B (current infection)	OR	1.22	0.9	1.67	.	0.0684883	1.26094	0.207329	Berrington de Gonzalez 2008	OR	1.13	0.84	1.52	.	0.0657052	0.807827	0.41919	73.6	0.009	The final pooled OR for chronic or inactive HBsAg carriers was 1.60 (1.26-2.05)' - too complicated to extract this data cleanly from the paper 5 high quality studies showed positive association HBVsAg+ve vs. negative 1.52(1.03-2.23)	not significant	Low
Xing 2013	Chronic hepatitis virus infection increases the risk of pancreatic cancer: a meta-analysis.	Meta-analysis			Comorbidity	Infection	Hepatitis B	3943	No	Nearly all studies conducted in Chinese populations so may not be transferrable to European populations	1	8	0	0	9		Multiple risk factors single cancer	Hep B positive vs. negative	Hepatitis B (current infection)	OR	1.28	1.11	1.48	0.0003	0.0318721	3.36375	0.000768903	Ben 2012	OR	1.73	1.26	2.39	.	0.0709253	3.35629	0.000789954	33	0.15		suggestive	High
Luo 2013	HBV infection increases the risk of pancreatic cancer: a meta-analysis.	Meta-analysis			Comorbidity	Infection	Hepatitis B		No		1	3	0	0	4		Single risk factor single cancer	past exposure to HBV vs. never exposed	Hepatitis B (past exposure)	RR	1.41	1.06	1.87	0.02	0.0628918	2.37263	0.0176618	Ben 2012	Risk ratio	1.08	0.87	1.34	.	0.0478535	0.698461	0.484889	69	0.02		weak	Low
Wang 2013	Hepatitis B virus status and the risk of pancreatic cancer: a meta-analysis.	Meta-analysis			Comorbidity	Infection	Hepatitis B	1520	No		1	2	0	0	3		Single risk factor single cancer		Hepatitis B (current/prior infection)	OR	1.5	0.92	2.43		0.107607	1.63643	0.101749	Ben 2012	OR	1.08	0.87	1.33		0.0470236	0.710787	0.477216	77.9	0.011		not significant	Low
Wang 2013	Hepatitis B virus status and the risk of pancreatic cancer: a meta-analysis.	Meta-analysis			Comorbidity	Infection	Hepatitis B	1566	No		0	3	0	0	3		Single risk factor single cancer		Hepatitis B (current/prior infection)	OR	1.76	1.05	2.93		0.113693	2.15943	0.0308171	Ben 2012	OR	1.78	1.27	2.49		0.0745907	3.35725	0.000787207	56.3	0.101		weak	Low
Wang 2013	Hepatitis B virus status and the risk of pancreatic cancer: a meta-analysis.	Meta-analysis			Comorbidity	Infection	Hepatitis B	2064	No		0	3	0	0	3		Single risk factor single cancer		Hepatitis B (prior infection)	OR	1.36	0.79	2.32		0.119352	1.11886	0.263198	Ben 2012	OR	0.84	0.65	1.08		0.0562527	-1.34608	0.178276	86.2	0.001		not significant	Low
Zhao 2023a	Association between hepatitis B or hepatitis C virus infection and risk of pancreatic cancer: a systematic review and meta-analysis of cohort studies	Systematic review; Meta-analysis	Included cohort studies only		Comorbidity	Infection	Hepatitis B anc C		No	Numbers only reported for patients with hepatitis not cases of PC	4	0	0	0	4	Cohort only by design	Multiple risk factors single cancer	HBV+HCV co-infection vs. not	Hepatitis B and C co-infection	HR	2.32	1.4	3.85	0.001	0.112075	3.26111	0.00110976	Darvishian 2021	HR	2.92	1.47	5.8	.	0.152069	3.06034	0.00221086	0	0.6		weak	Low
Masarone 2019	Hepatitis C virus infection and non-hepatocellular malignancies in the DAA era: A systematic review and meta-analysis	Systematic review; Meta-analysis			Comorbidity	Infection	Hepatitis C	42149	No		1	4	0	0	5		Single risk factor multiple cancers	HCVâ€positive patients vs HCVâ€negative patients	Hepatitis C	OR	1.6	1.26	2.05	0.0002	0.0539243	3.78531	0.00015352	Huang 2012	OR	1.42	0.97	2.07	.	0.0839792	1.8134	0.0697694	0	0.48		suggestive	High
Xu 2013	Hepatitis B or C viral infection and risk of pancreatic cancer: a meta-analysis of observational studies.	Meta-analysis			Comorbidity	Infection	Hepatitis C	2145	No		1	4	0	0	5		Single risk factor single cancer	AntiHCV (ever hep C infection) vs. no history Hep C	Hepatitis C	OR	1.26	1.03	1.5	.	0.0416464	2.41006	0.0159498	Hong 2010	OR	1.68	0.75	4	.	0.185459	1.21487	0.224414	0	0.949		weak	Low
Zhao 2023a	Association between hepatitis B or hepatitis C virus infection and risk of pancreatic cancer: a systematic review and meta-analysis of cohort studies	Systematic review; Meta-analysis	Included cohort studies only		Comorbidity	Infection	Hepatitis C		No	Numbers only reported for patients with hepatitis not cases of PC	14	0	0	0	14	Cohort only by design	Multiple risk factors single cancer	HCV infection vs. not	Hepatitic C	HR	1.82	1.51	2.21	<0.00001	0.0421978	6.16315	7.13109e-10	Lam 2021	HR	1.97	1.57	2.47	.	0.0502034	5.86546	4.47877e-09	65	0.0004	'In a sub-group analysis stratified by study location, HCV infection was seen to be associated with an increased PC in North America (n=6, HR=1.98, 95% CI: 1.53â€“2.57, p<0.00001) and Europe (n=3, HR=1.67, 95% CI: 0.78â€“2.30, p=0.002), whereas no significant association was observed in Asia (n=4, HR=1.49, 95% CI: 0.78â€“2.86, p=0.23) and Oceania (n=1, HR=1.40, 95% CI: 0.80â€“2.45, p=0.24).'	weak	Low
Arafa 2020	Hepatitis C virus infection and risk of pancreatic cancer: A meta-analysis.	Meta-analysis		patients with serologically confirmed HCV (and controls) - 'All cohort studies in addition to 2 case-control studies were population-based, but 3 of them were conducted on special populations (veterans , opioid dependents, and elderly) while the remaining 6 case-control studies were hospital-based.'	Comorbidity	Infection	Hepatitis C		No	Table 1 reports only the numbers of patients with HCV and not those with PC.	8	8	0	0	16	only prospective cohort studies eligible for inclusion	Single risk factor single cancer	HCV positive vs. HCV negative controls or HCV positive compared to standardised incident ratios for population	Hepatitis C	OR	1.51	1.31	1.74	.	0.0314485	5.69112	1.26209e-08	Amin	OR	1.4	0.8	2.2	.	0.112075	1.30385	0.192286	63.49	< 0.001	'This association attenuated after restricting the analyses to studies that adjusted their results for diabetes (OR = 1.35), chronic pancreatitis (OR = 1.29), alcohol intake (OR = 1.26), and smoking (OR = 1.35)'	weak	High
Fiorino 2013	Association between hepatitis B or hepatitis C virus infection and risk of pancreatic adenocarcinoma development: a systematic review and meta-analysis.	Systematic review; Meta-analysis			Comorbidity	Infection	Hepatitis C	2036	No		1	2	0	0	3		Single risk factor single cancer	Hep C positive vs negative	Hepatitis C	RR	1.16	0.99	1.37	.	0.0359912	1.79094	0.0733031	El-Sarag 2009	RR	1.15	0.95	1.39	.	0.0421661	1.43949	0.150011	0	0.951	HBeAg positivity (RR Â¼ 1.31, 95% CI:0.85e2.02) as well as HBsAg negative/HBcAb positive/HBsAb positive pattern (RR Â¼ 1.12, 95% CI:0.78e1.59) and HBsAg negative/HBcAb positive/HBsAb negative pattern (RR Â¼ 1.30, 95% CI:0.93e1.84) did not increase risk of pancreatic cancer.	not significant	Low
Xing 2013	Chronic hepatitis virus infection increases the risk of pancreatic cancer: a meta-analysis.	Meta-analysis			Comorbidity	Infection	Hepatitis C	3677	No	Nearly all studies conducted in Chinese populations so may not be transferrable to European populations	1	6	0	0	7		Multiple risk factors single cancer	Hep C positive vs. negative	Hepatitis C	OR	1.21	1.02	1.44	0.02	0.0382047	2.16689	0.0302432	Ben 2012	OR	1.37	0.63	2.98	.	0.172162	0.794138	0.427115	17	0.3		weak	High
Jin 2024	Cancer risk in people living with HIV and solid organ transplant recipients: a systematic review and meta-analysis	Systematic review; Meta-analysis			Comorbidity	Infection	HIV		No		7	0	0	0	7		Multiple risk factors multiple cancers	PLHIV (HIV or AIDS)	HIV infection	Meta-standardised incidence ratio	0.93	0.59	1.45	.	0.0996214	-0.316368	0.751723	.	.				.				52.1	0.051	The meta-standardised incidence ratio was highest for pancreatic cancer among liver transplant recipients	not significant	Low
Leung 2020	Cancer incidence attributable to tuberculosis in 2015: global, regional, and national estimates.	Systematic review; Meta-analysis			Comorbidity	Infection	TB	152	No		3	0	0	0	3		Single risk factor multiple cancers	History of TB vs. no history of TB	Tuberculosis	RR	1.58	1.28	1.96	.	0.0472056	4.20833	2.57261e-05	Simonson 2014	RR	1.62	1.19	2.21	.	0.068583	3.05491	0.00225126	0	0.937		weak	Low
Zhan 2024	Metabolic syndrome, its components, and gastrointestinal cancer risk: a meta-analysis of 31 prospective cohorts and Mendelian randomization study.	Meta-analysis			Comorbidity	Metabolic syndrome	Metabolic syndrome	9982	Yes		5	0	0	0	5		Single risk factor multiple cancers	Presence vs absence of metabolic syndrome	Metabolic syndrome (all)	RR	1.25	1.2	1.3	<0.01	0.00886788	10.9282	0	.	.	.	.	.	.				43.9	0.098		highly suggestive	Low
Zhong 2023	Correlation between pancreatic cancer and metabolic syndrome: A systematic review and meta-analysis.	Systematic review; Meta-analysis			Comorbidity	Metabolic syndrome	Metabolic syndrome	10906	Yes		7	0	0	0	7	2 case control studies found but not included in meta-analyses	Single risk factor single cancer	Presence vs absence of metabolic syndrome	Metabolic syndrome (all)	RR	1.34	1.23	1.46	<0.0001	0.0189918	6.69262	2.19202e-11	Park 2022	RR	1.22	1.16	1.28	.	0.0109061	7.91848	2.44249e-15	38.8	0.133	definitions for components of metabolic syndrome varied by study but were collated.	highly suggestive	Low
Rosato 2011	Metabolic syndrome and pancreatic cancer risk: a case-control study in Italy and meta-analysis.	Meta-analysis	Meta-analysis bolt on to case-control study		Comorbidity	Metabolic syndrome	Metabolic syndrome	490	Yes		3	1	0	0	4		Single risk factor single cancer	Presence vs absence of metabolic syndrome	Metabolic syndrome (all)	RR	1.55	1.19	2.01	.	0.0580737	3.27741	0.00104763	Rosato 2011	RR	1.96	0.96	4.04	.	0.159212	1.83564	0.0664104	.	0.338		weak	High
Zhan 2024	Metabolic syndrome, its components, and gastrointestinal cancer risk: a meta-analysis of 31 prospective cohorts and Mendelian randomization study.	Meta-analysis			Comorbidity	Metabolic syndrome	Metabolic syndrome		Yes		4	0	0	0	4		Single risk factor multiple cancers	Presence vs absence of metabolic syndrome	Metabolic syndrome (F)	RR	1.41	1.28	1.56	<0.001	0.021917	6.80837	9.87077e-12	.	.	.	.	.	.				0	0.41		weak	Low
Rosato 2011	Metabolic syndrome and pancreatic cancer risk: a case-control study in Italy and meta-analysis.	Meta-analysis	Meta-analysis bolt on to case-control study		Comorbidity	Metabolic syndrome	Metabolic syndrome	212	Yes		2	1	0	0	3		Single risk factor single cancer	Presence vs absence of metabolic syndrome	Metabolic syndrome (F)	RR	1.57	1.08	2.28	.	0.0827834	2.36641	0.0179615	Rosato 2011	RR	.	.	.	.				0	0.867		weak	High
Esposito 2012	Metabolic syndrome and risk of cancer: A systematic review and meta-analysis	Systematic review; Meta-analysis		Female	Comorbidity	Metabolic syndrome	Metabolic syndrome	527	Yes		3	1	0	0	4		Single risk factor multiple cancers	Presence vs absence of metabolic syndrome	Metabolic syndrome (F)	Risk ratio	1.58	1.35	1.84	0	0.0343072	5.79054	7.0159e-09	Johansen 2010	RR	1.58	1.34	1.87	.	0.0369227	5.38036	7.4338e-08	0	0.96		weak	Low
Zhong 2023	Correlation between pancreatic cancer and metabolic syndrome: A systematic review and meta-analysis.	Systematic review; Meta-analysis			Comorbidity	Metabolic syndrome	Metabolic syndrome		Yes		5	0	0	0	5	2 case control studies found but not included in meta-analyses	Single risk factor single cancer	Presence vs absence of metabolic syndrome	Metabolic syndrome (F)	RR	1.64	1.41	1.9	<0.001	0.0330445	6.50165	7.94438e-11	Chung 2021	RR	1.74	1.3	2.32	.	0.0641695	3.74865	0.000177788	0	0.949	definitions for components of metabolic syndrome varied by study but were collated.	weak	Low
Zhan 2024	Metabolic syndrome, its components, and gastrointestinal cancer risk: a meta-analysis of 31 prospective cohorts and Mendelian randomization study.	Meta-analysis			Comorbidity	Metabolic syndrome	Metabolic syndrome		Yes		4	0	0	0	4		Single risk factor multiple cancers	Presence vs absence of metabolic syndrome	Metabolic syndrome (M)	RR	1.26	1.08	1.47	0.004	0.0341565	2.93855	0.00329755	.	.	.	.	.	.				48.1	0.12		weak	Low
Zhong 2023	Correlation between pancreatic cancer and metabolic syndrome: A systematic review and meta-analysis.	Systematic review; Meta-analysis			Comorbidity	Metabolic syndrome	Metabolic syndrome		Yes		5	0	0	0	5	2 case control studies found but not included in meta-analyses	Single risk factor single cancer	Presence vs absence of metabolic syndrome	Metabolic syndrome (M)	RR	1.26	1.03	1.54	0.022	0.0445621	2.25237	0.0242987	Chung 2021	RR	1.13	0.89	1.44	.	0.0533093	0.995669	0.319411	48.5	0.101	definitions for components of metabolic syndrome varied by study but were collated.	weak	Low
Esposito 2012	Metabolic syndrome and risk of cancer: A systematic review and meta-analysis	Systematic review; Meta-analysis		Male	Comorbidity	Metabolic syndrome	Metabolic syndrome	823	Yes		4	1	0	0	5		Single risk factor multiple cancers	Presence vs absence of metabolic syndrome	Metabolic syndrome (M)	Risk ratio	1.29	0.88	1.89	0.188	0.0846886	1.30584	0.191607	Johansen 2010	RR	1.07	0.94	1.11	.	0.0184171	1.59546	0.110609	64.5	0.024		not significant	Low
Rosato 2011	Metabolic syndrome and pancreatic cancer risk: a case-control study in Italy and meta-analysis.	Meta-analysis	Meta-analysis bolt on to case-control study		Comorbidity	Metabolic syndrome	Metabolic syndrome	278	Yes		3	1	0	0	4		Single risk factor single cancer	Presence vs absence of metabolic syndrome	Metabolic syndrome (M)	RR	1.4	0.83	2.37	.	0.116242	1.2571	0.208718	Rosato 2011	RR	.	.	.	.				54.1	0.088		not significant	High
Angelidi 2024	Metabolic-Bariatric Surgery Reduces Pancreatic Cancer Risk: A Meta-Analysis of Over 3.7 Million Adults, Independent of Type 2 Diabetes Status.	Systematic review; Meta-analysis			Comorbidity	Metabolic syndrome	Metabolic-bariatric surgery	7567	No		11	0	1	0	12		Single risk factor single cancer	Metabolic-bariatric surgery	Metabolic-bariatric surgery	Risk ratio	0.46	0.3	0.71	0	0.0954431	-3.53344	0.000410196	Bulsei 2023	risk ratio	0.21	0.17	0.25	.	0.0427273	-15.8629	0	88.96	.	In addition, we examined the effects of MBS on PCa risk in participants with and without T2D who underwent MBS. Two studies were included in this analysis. MBS showed a favourable trend in the T2D group compared with the nonâ€T2D group. However, no significant association was observed (RR = 0.51;95% CI, 0.15â€“1.71)	suggestive	Low
Zhou 2024	Association of MASLD with the risk of extrahepatic cancers: A systematic review and meta-analysis of 18 cohort studies.	Systematic review; Meta-analysis			Comorbidity	Metabolic syndrome	Non alcoholic fatty liver disease		No		8	0	0	0	8		Single risk factor multiple cancers	MASLD	Non alcoholic fatty liver disease	HR	1.41	1.11	1.79	0.0047	0.0529413	2.81857	0.00482374	.	.				.				65	0.0058		weak	Low
Zhang 2024	Association between metabolic dysfunction-associated steatotic liver disease and risk of incident pancreatic cancer: a systematic review and meta-analysis of cohort studies	Systematic review; Meta-analysis			Comorbidity	Metabolic syndrome	Non alcoholic fatty liver disease		No		9	0	0	0	9		Single risk factor single cancer	MASLD vs. no MASLD	Non alcoholic fatty liver disease	HR	1.32	1.1	1.59	0.003	0.0408175	2.95398	0.00313705	Chung 2023	HR	1.16	1.04	1.29	.	0.0238664	2.70078	0.00691768	54	0.03	When we conducted subgroup analysis based on follow-up time, we discovered that MASLD was correlated with an increased risk of pancreatic cancer in the subgroup with follow-up time equal to or exceeding 8 years (n = 6, HR = 1.29, 95% CI: 1.06-1.58, P = 0.01), but there was no significant statistical difference between the two in the subgroup with follow-up time less than 8 years (n = 3, HR = 1.65…	weak	Low
Souza 2024	Gastrointestinal cancers in lean individuals with non-alcoholic fatty liver disease: A systematic review and meta-analysis	Systematic review; Meta-analysis		Patients with NAFLD	Comorbidity	Metabolic syndrome	Non alcoholic fatty liver disease	68	No		4	0	0	0	4		Single risk factor multiple cancers	NAFLD in lean vs. not lean individuals	Non alcoholic fatty liver disease (in lean vs. not lean individuals)	RR	1.97	1.01	3.86	0.048	0.148537	1.98244	0.04743	Ahmed 2022	RR	2.14	0.95	4.78	.	0.179006	1.84582	0.0649179	0	0.72		weak	Low
Mantovani 2022	Non-alcoholic fatty liver disease and increased risk of incident extrahepatic cancers: A meta-analysis of observational cohort studies	Meta-analysis			Comorbidity	Metabolic syndrome	Non alcoholic fatty liver disease	115	No		3	0	0	0	3		Single risk factor multiple cancers	Presence vs absence of non alcoholic fatty liver disease	Non alcoholic fatty liver disease	HR	1.84	1.23	2.74	.	0.0887361	2.98433	0.00284199	Allen 2019	HR	2	1.21	3.32	.	0.111825	2.69198	0.00710288	0	.	'Given the low number of studies included, neither subgroup analyses nor univariable meta-regressions were performed.'	weak	Low
Liu 2020a	Association between nonalcoholic fatty liver disease and extrahepatic cancers: a systematic review and meta-analysis.	Systematic review; Meta-analysis			Comorbidity	Metabolic syndrome	Non alcoholic fatty liver disease		No		3	0	0	0	3		Single risk factor multiple cancers	Presence vs absence of non alcoholic fatty liver disease	Non alcoholic fatty liver disease	OR/HR/IRR	2.12	1.58	2.83	.	0.0645738	5.05369	4.33361e-07	.	.	.	.	.	.				0	0.476		weak	Unclear
McGarry 2022	Risk of pancreatic ductal adenocarcinoma associated with carriage of BRCA1 and/or BRCA2 mutation: A systematic review and meta-analysis	Systematic review; Meta-analysis			Comorbidity	Other	BRCA 1	8.14	No		3	0	0	0	3		Single risk factor single cancer	BRCA mutation carriers	BRCA gene mutation carrier	Risk ratio	1.71	1.16	2.52	0.007	0.0859547	2.71068	0.00671446	Brohet 2013	Risk ratio	1.42	0.83	2.43	.	0.119012	1.2796	0.200685	0	0.4		weak	Low
Lee 2021	BRCA Genes and Related Cancers: A Meta-Analysis from Epidemiological Cohort Studies	Systematic review; Meta-analysis			Comorbidity	Other	BRCA 1		No		6	0	0	0	6		Single risk factor multiple cancers	BRCA1 gene mutation carrier vs. patients without mutations or the general population	BRCA1 gene mutation carrier	RR	3.03	1.97	4.65	.	0.0951497	5.05985	4.19597e-07	Mocci 2013	SIR	4.11	2.9	7.72	.	0.108474	5.65887	1.52375e-08	54.6	0.051	Mocci is the largest study where numbers are reported	weak	High
McGarry 2022	Risk of pancreatic ductal adenocarcinoma associated with carriage of BRCA1 and/or BRCA2 mutation: A systematic review and meta-analysis	Systematic review; Meta-analysis			Comorbidity	Other	BRCA 2	60.57	No		2	0	0	0	2		Single risk factor single cancer	BRCA mutation carriers	BRCA gene mutation carrier	Risk ratio	5.12	3.17	8.27	<0.00001	0.106236	6.67634	2.44977e-11	Van Asperen	Risk ratio	5.9	3.2	10.88	.				0	0.47		weak	Low
Lee 2021	BRCA Genes and Related Cancers: A Meta-Analysis from Epidemiological Cohort Studies	Systematic review; Meta-analysis			Comorbidity	Other	BRCA 2		No		7	0	0	0	7		Single risk factor multiple cancers	BRCA2 gene mutation carrier vs. patients without mutations or the general population	BRCA2 gene mutation carrier	RR	4.85	2.23	10.53	.	0.17197	3.98756	6.67565e-05	Mocci 2013	SIR	5.79	5.52	6.07	.	0.0105229	72.4783	0	98.9	0	Mocci is the largest study where numbers are reported	weak	High
McGarry 2022	Risk of pancreatic ductal adenocarcinoma associated with carriage of BRCA1 and/or BRCA2 mutation: A systematic review and meta-analysis	Systematic review; Meta-analysis			Comorbidity	Other	BRCA mutation carrier	68.71	No	Confusing data with fractions of patients but seems best estimate	4	0	0	0	4		Single risk factor single cancer	BRCA mutation carriers	BRCA gene mutation carrier	Risk ratio	2.65	1.43	4.91	0.002	0.13667	3.09685	0.00195588	Brohet 2013	Risk ratio	1.42	0.83	2.27	.	0.111466	1.36623	0.171867	71	0.008		weak	Low
Yamada 2018	Risk of gastrointestinal cancers in patients with cystic fibrosis: a systematic review and meta-analysis.	Systematic review; Meta-analysis			Comorbidity	Other	Cystic fibrosis	5	No		4	0	0	0	4		Single risk factor single cancer	Rates of PC diagnosis in patients with cystic fibrosis vs. general population incidence rates	Cystic fibrosis	Standardised Incidence Ratio	1.82	0.27	3.38	0.022	0.279988	0.928866	0.352958	Schoni 1996	SIR	2.43	1.05	3.82	.	0.14308	2.69504	0.00703807	62.57	0.051	Pooled inidence rate for pancreatic cancer was 0Â·058 per 1000 person-years (0Â·0064â€“0Â·37)	not significant	Low
Mellenthin 2022	Risk Factors for Pancreatic Cancer in Patients with New-Onset Diabetes: A Systematic Review and Meta-Analysis.	Systematic review; Meta-analysis		Patients with new onset diabetes	Comorbidity	Other	Family history	661	No		1	3	0	0	4		Multiple risk factors single cancer	FH vs. no FH of PC	Family history (patients with new onset diabetes)	'ES'	3.78	2.03	7.05	.	0.137932	4.18679	2.82929e-05	Ben 2011	ES	2.53	2.33	2.74	.	0.0179578	22.4482	0	68.6	0.023		weak	Low
Yang 2023	Case-Control Trials on Risk Factors for Pancreatic Cancer: A Systematic Review and Meta-Analysis.	Systematic review; Meta-analysis	Case-control studies only		Comorbidity	Other	Family history	521	No		0	8	0	0	8	case-control only selected	Multiple risk factors single cancer	They did not make the comparators clear - this is most important for smoking - ever vs. never/former vs. never etc.	Family history	OR	2.58	2.13	3.11	<0.00001	0.0419339	9.81592	0	Ben 2011	OR	2.42	1.65	3.56	.	0.0851954	4.50512	6.63363e-06	0	0.74		weak	Low
Gong 2012	Gastrectomy and risk of pancreatic cancer: systematic review and meta-analysis of observational studies.	Systematic review; Meta-analysis			Comorbidity	Other	Gastrectomy	3635	No		4	11	0	0	15		Single risk factor single cancer	History of gastrectomy for benign disease vs. no history	Gastrectomy for benign disease	RR	1.54	1.25	1.9	<0.0001	0.0463887	4.04238	5.2911e-05	Luo	RR	1.51	1.2	1.9	.	0.0509113	3.51547	0.000438985	22	<0.001	When we limited the meta-analysis to studies that controlled for alcohol consumption, no significance was found (SRRs = 1.45;95 % CI = 0.78â€“2.67). Similarly, meta-analysis of studies that controlled for BMI, smoking or at less two confounders of the alcohol consumption, BMI, smoking show that there is no significance	suggestive	Low
Wang 2024b	Association between gout and cancers: A systematic review and meta-Analysis	Systematic review; Meta-analysis			Comorbidity	Other	Gout		No					.	4	Not clear which studies were included for PC or even how many though likely 4 cohort studies	Single risk factor multiple cancers	Gout	Gout	HR	1.19	1.08	1.32	.	0.0222322	3.39809	0.000678582	.	.				.				15.8	0.305		weak	High
Patel 2022	Review of Standardized Incidence Ratios (SIR) of non-lymphoid de novo malignancies after liver transplantation: Structured analysis of global differences	Systematic review	Review only with no meta-analysis - see the bottom for summary information on pancreatic cancer.		Comorbidity	Other	Liver transplant		No		.	.	.	.	.		Single risk factor multiple cancers	Rate in those with liver transplant vs. general population	Liver transplant	.	.	.	.	.	#VALUE!	#VALUE!		.	.	.	.	.	.				.	.	Summary on pancreatic cancer for the review: 'Twelve studies observed de novo pancreatic cancers. The highest SIR was observed from UNOS USA with SIR of 12.08 [52], followed by Taiwan (SIR 6.17, study 15) [37]. The lowest SIR was reported by Italy (SIR = 0.9, study 20) [49]. The remaining 8 studies had SIRs between 1.1 from Italy (study 11) [34] to 3.3 from Canada (study 5) [38]. The overall mean…	not significant	High
Wheless 2010	Nonmelanoma skin cancer and the risk of second primary cancers: A systematic review	Systematic review; Meta-analysis	Labelled as systematic review but synthesise results using random effects model so meta-analysis added.		Comorbidity	Other	Non melanoma skin cancer		Yes		.	.	.	12	12	*In total there were 3 cohort studies and 12 registry based studies. The analysis only took place on the registry based studies. It is not clear whether pancreatic cancer was an outcome in all 12 of these but the way the data are presented seems to assume this.	Single risk factor multiple cancers	History of NMSC all vs. no history	Non melanoma skin cancer (all)	RR	0.94	0.82	1.07	.	0.0294821	-0.911473	0.362046	.	.	.	.	.	.				.	.		not significant	High
Wheless 2010	Nonmelanoma skin cancer and the risk of second primary cancers: A systematic review	Systematic review; Meta-analysis	Labelled as systematic review but synthesise results using random effects model so meta-analysis added.		Comorbidity	Other	Non melanoma skin cancer		Yes		.	.	.	.	.	*In total there were 3 cohort studies and 12 registry based studies. The analysis only took place on the registry based studies. It is not clear whether pancreatic cancer was an outcome in all 12 of these but the way the data are presented seems to assume this.	Single risk factor multiple cancers	History of NMSC F vs. no history	Non melanoma skin cancer (F)	RR	0.91	0.78	1.06	.	0.0339825	-1.20529	0.228093	.	.	.	.	.	.				.	.		not significant	High
Wheless 2010	Nonmelanoma skin cancer and the risk of second primary cancers: A systematic review	Systematic review; Meta-analysis	Labelled as systematic review but synthesise results using random effects model so meta-analysis added.		Comorbidity	Other	Non melanoma skin cancer		Yes		.	.	.	.	.	*In total there were 3 cohort studies and 12 registry based studies. The analysis only took place on the registry based studies. It is not clear whether pancreatic cancer was an outcome in all 12 of these but the way the data are presented seems to assume this.	Single risk factor multiple cancers	History of NMSC M vs. no history	Non melanoma skin cancer (M)	RR	1.07	0.97	1.18	.	0.0217118	1.35335	0.175942	.	.	.	.	.	.				.	.		not significant	High
Wu 2023	Impact of obstructive sleep apnea on cancer risk: a systematic review and meta-analysis.	Systematic review; Meta-analysis			Comorbidity	Other	Obstructive sleep apnoea		No	Only report total sample size and not for all included studies	2	0	0	0	2	For pancreatic cancer specifically	Single risk factor multiple cancers	History OSA vs. no OSA	Obstructive sleep apnoea	Risk ratio	1.23	1.14	1.33	.	0.0170783	5.2643	1.40724e-07	Gozal 2016	Risk ratio	1.24	1.15	1.34	.	0.0169406	5.51468	3.49419e-08	0	0.45		weak	Low
Cheng 2021	Obstructive sleep apnea and incidence of malignant tumors: a meta-analysis	Meta-analysis	Confusing as the study design looks at incidence rates only but then in Forest plots the numbers are different to the		Comorbidity	Other	Obstructive sleep apnoea	1253	No		3	0	0	0	3		Single risk factor multiple cancers	OSA vs. no OSA	Obstructive sleep apnoea																		76	0.015	Incidence for pancreatic cancer in OSA is 0.1% but in the world it is reported as 0.0048%	not significant	Low
Maisonneuve 2017	Periodontal disease, edentulism, and pancreatic cancer: a meta-analysis.	Meta-analysis			Comorbidity	Other	Oral health	499	No		3	1	0	0	4		Single risk factor single cancer	Edentulism	Edentulism	RR	1.54	1.16	2.05	.	0.0630857	2.97248	0.00295408	Stolzenberg-Solomon 2003	RR	1.63	1.09	2.46	.	0.0901808	2.35291	0.0186269	0	.		weak	Low
Corbella 2018	Is periodontitis a risk indicator for cancer? A meta-analysis.	Meta-analysis			Comorbidity	Other	Oral health		No		2	0	0	0	2		Single risk factor multiple cancers	Ever periodontitis vs. never periodontitis (self assessed)	Periodontitis	HR	1.74	1.21	2.52	0.003	0.0812794	2.95954	0.00308103	Michaud 2007	RR	1.64	1.19	2.26	0.002	0.0710616	3.02335	0.00249996	0	.		weak	Low
Xu 2022b	Associations Between Poor Oral Hygiene and Risk of Pancreatic Cancer A Meta-analysis of Observational Studies	Meta-analysis			Comorbidity	Other	Oral health		No	Not gender disagregated but subgroup analyses assessing this.	16	1	0	0	17		Single risk factor single cancer	History of poor oral hygiene vs. no history of poor oral hygiene	Poor oral hygiene	HR	1.32	1.13	1.54	.	0.0342965	3.51563	0.000438706	Ansai 2013	HR	0.96	0.83	1.11	.	0.0322053	-0.550492	0.581982	62.3	0	When looking just at periodontal disease there were 14 studies with HR 1.36(1.13-1.63) and for tooth loss 3 studies HR 1.21(0.81-1.82)	weak	Low
Wang 2024a	Association between Periodontal Diseases and the Risk of Site-Specific Gastrointestinal Cancers: A Systematic Review and Meta-Analysis	Systematic review; Meta-analysis			Comorbidity	Other	Oral health		No		10	0	0	0	10		Single risk factor multiple cancers	Periodontal diseases	Periodontitis	HR	1.35	1	1.82	0.05	0.0663447	1.96449	0.049473	Lee 2023	HR	0.97	0.91	1.04	.	0.0147939	-0.894172	0.37123	97	<0.01		weak	Low
Maisonneuve 2017	Periodontal disease, edentulism, and pancreatic cancer: a meta-analysis.	Meta-analysis			Comorbidity	Other	Oral health	773	No		6	0	0	0	6		Single risk factor single cancer	Periodontitis	Periodontitis	RR	1.74	1.41	2.15	.	0.0467396	5.14658	2.65278e-07	Michaud 2007	RR	1.64	1.19	2.26	.	0.0710616	3.02335	0.00249996	0	.		weak	Low
Zhang 2020	Is periodontitis a risk indicator for gastrointestinal cancers? A meta-analysis of cohort studies.	Meta-analysis			Comorbidity	Other	Oral health		No		4	0	0	0	4		Single risk factor multiple cancers	Presence vs. absence of periodontitis	Periodontitis	HR	1.25	0.84	1.85	.	0.0874726	1.10789	0.267909	.	.	.	.	.	.				73.2	0.001		not significant	Low
Shi 2018	Tooth loss and cancer risk: A dose-response meta analysis of prospective cohort studies	Meta-analysis			Comorbidity	Other	Oral health	947	No		4	1	0	0	5		Single risk factor multiple cancers	Tooth loss of any higher level compared to tooth loss at the lowest level	Tooth loss of any higher level compared to tooth loss at the lowest level	RR	1.15	1.05	1.19	<0.001	0.0138668	4.37722	1.20202e-05	Michaud 2008	RR		.	.	.				0	0.498	Additionally, a dose-response analysis revealed that each 10 tooth loss was associated with a 7% incremental in pancreas cancer risk (RR:1.07; 95% CI, 1.01â€“1.15; P < 0.001)'	weak	Low
Alkhushaym 2023	Peptic Ulcer Disease and its Treatments and Risk of Pancreatic Cancer: a Meta-analysis.	Meta-analysis			Comorbidity	Other	Peptic ulcer disease	9624	No		4	6	0	0	10		Multiple risk factors single cancer	Peptic ulcer disease vs. no peptic ulcer disease	Peptic ulcer disease	OR	1.26	1.01	1.57	0.038	0.048872	2.05374	0.0400006	Bosetti 2013	OR	1.1	0.982	1.232	0.1	0.0251274	1.64732	0.0994931	92	.		weak	High
Tang 2015	Relationship Between Female Hormonal and Menstrual Factors and Pancreatic Cancer <i>A Meta</i>-<i>Analysis of Observational Studies</i>	Meta-analysis			Comorbidity	Other	Reproductive health	3729	No		4	8	0	0	12		Multiple risk factors single cancer	ever vs. never hysterectomy	Hysterectomy	RR	0.97	0.84	1.11	.	0.0308785	-0.428397	0.668362	Teras 2005	RR	1.05	0.95	1.17	.	0.0230771	0.918196	0.358516	33.4	0.123		not significant	Low
Tang 2015	Relationship Between Female Hormonal and Menstrual Factors and Pancreatic Cancer <i>A Meta</i>-<i>Analysis of Observational Studies</i>	Meta-analysis			Comorbidity	Other	Reproductive health	1637	No		2	7	0	0	9		Multiple risk factors single cancer	ever vs. never oopherectomy	Oopherectomy	RR	1.02	0.82	1.26	.	0.047591	0.18071	0.856595	Duell 2009	RR	1.15	0.69	1.88	.	0.111048	0.54659	0.58466	27.8	0.197		not significant	Low
Guan 2014	Parity and pancreatic cancer risk: a dose-response meta-analysis of epidemiologic studies.	Meta-analysis	Dose-response meta-analysis		Comorbidity	Other	Reproductive health	8247	No		11	11	0	0	22	Highest parity varied from 3 to 7 across studies	Single risk factor single cancer	highest vs. lowest parity	Parity (highest vs. lowest parity)	RR	0.86	0.73	1.02	.	0.0370605	-1.76742	0.0771579	Teras 2005	RR	0.76	0.57	1.03	.	0.0655516	-1.81821	0.0690325	58.4	0	In the analyses stratified by whether the study included adjustment for specific potential confounders or important risk factors, significant inverse associations were observed in studies which adjusted for cigarette smoking, Type 2 DM, or all of the potential confounders (Table 1). In addition, little heterogeneity was observed in the studies which adjusted for these aforementioned risk factors'	not significant	Low
Tang 2015	Relationship Between Female Hormonal and Menstrual Factors and Pancreatic Cancer <i>A Meta</i>-<i>Analysis of Observational Studies</i>	Meta-analysis			Comorbidity	Other	Reproductive health	6720	No		8	9	0	0	17		Multiple risk factors single cancer	late vs. early age at menarche	Menarche (age at onset late vs. early)	RR	0.94	0.83	1.07	.	0.0281392	-0.954972	0.339592	Teras 2005	RR	0.95	0.71	1.27	.	0.0644248	-0.345773	0.729513	55.1	0.003		not significant	Low
Tang 2015	Relationship Between Female Hormonal and Menstrual Factors and Pancreatic Cancer <i>A Meta</i>-<i>Analysis of Observational Studies</i>	Meta-analysis			Comorbidity	Other	Reproductive health	6671	No		8	8	0	0	16		Multiple risk factors single cancer	late vs. early age at menopause	Menopause ( age at onset late vs. early)	RR	0.98	0.85	1.13	.	0.0315458	-0.278133	0.78091	Teras 2005	RR	0.87	0.72	1.04	.	0.04074	-1.48455	0.137662	46.3	0.022		not significant	Low
Zhu 2014	Parity and pancreatic cancer risk: evidence from a meta-analysis of twenty epidemiologic studies.	Meta-analysis		Women only by default	Comorbidity	Other	Reproductive health	8205	No	women only by default	10	10	0	0	20		Single risk factor single cancer	parous vs. nulliparous	Parity (parous vs. nulliparous)	RR	0.91	0.85	0.97	.	0.0146308	-2.79947	0.00511858	Teras 2005	RR	.	.	.	.				39	0.01	'We observed an inverse association between giving birth to two children vs. 0 or 1 children and pancreatic cancer risk with RR of 0.86 (95% CI 5 0.80â€“0.93, I2 58.7%, P 0.36).' Above this parity there was no difference in risk.	weak	Low
Guan 2014	Parity and pancreatic cancer risk: a dose-response meta-analysis of epidemiologic studies.	Meta-analysis	Dose-response meta-analysis		Comorbidity	Other	Reproductive health	7898	No		9	11	0	0	20		Single risk factor single cancer	risk per live birth	Parity (risk per live birth)	RR	0.97	0.94	1.01	.	0.00795753	-1.66236	0.096441	.	.	.	.	.	.				69.8	<0.001	In the analyses stratified by whether the study included adjustment for specific potential confounders or important risk factors, significant inverse associations were observed in studies which adjusted for cigarette smoking, Type 2 DM, or all of the potential confounders (Table 1). In addition, little heterogeneity was observed in the studies which adjusted for these aforementioned risk factors'	not significant	Low
Jin 2024	Cancer risk in people living with HIV and solid organ transplant recipients: a systematic review and meta-analysis	Systematic review; Meta-analysis			Comorbidity	Other	Solid organ transplant		No		16	0	0	0	16		Multiple risk factors multiple cancers	Solid organ transplant	Solid organ transplant	Meta-standardised incidence ratio	1.59	1.39	1.83	.	0.0304684	6.61002	3.84257e-11	.	.				.				48.9	0.0047	The meta-standardised incidence ratio was highest for pancreatic cancer among liver transplant recipients	weak	Low
Iodice 2008b	Venous thromboembolic events and organ-specific occult cancers: a review and meta-analysis.	Systematic review; Meta-analysis			Comorbidity	Other	VTE	285	No		4	0	0	0	4		Single risk factor multiple cancers	VTE vs no VTE	VTE	RR	6.11	3.83	9.74	.	0.103408	7.60134	2.93099e-14	.	.	.	.	.	.				.	<0.001		weak	High
Tong 2014	Association between pancreatitis and subsequent risk of pancreatic cancer: a systematic review of epidemiological studies.	Systematic review; Meta-analysis			Comorbidity	Pancreatitis	Pancreatitis (acute)	2947	No		0	2	0	0	2		Single risk factor single cancer	Pancreatitis vs. no pancreatitis	Pancreatitis (acute)	OR	2.12	1.59	2.83	.	0.0638748	5.10899	3.23885e-07	Bansal 1995	OR	1.81	1.32	2.47	.	0.0694191	3.71192	0.00020569	96.5	0		convincing	Low
Liu 2020	Meta-analysis reveals an association between acute pancreatitis and the risk of pancreatic cancer.	Meta-analysis			Comorbidity	Pancreatitis	Pancreatitis (acute)	4778	No	One number missing so underestimate	9	2	0	0	11		Single risk factor single cancer	Presence vs. absence of history of acute pancreatitis	Pancreatitis (acute)	Effect estimate	2.07	1.36	2.78	.	0.0792107	3.98899	6.63562e-05	Kirkegard 2018	Hazard ratio	2.02	1.57	2.61	.	0.0563114	5.42255	5.87562e-08	79.8	0	Results from analyses of different follow-up times revealed the following pooled effect values: 1-year lag period (EEs = 23.47, 95%CI: 3.26-43.68), 2-year lag period (EEs =9.82, 95%CI: 3.01-16.64), 5-year lag period (EEs = 2.47, 95%CI: 1.93-3.02), 10-year lag period (EEs = 1.69, 95%CI: 1.26-2.11), and > 10-year lag period (EEs = 1.17, 95%CI: 0.78-1.57). Results from 5 prospective cohort studies s…	suggestive	Low
Tong 2014	Association between pancreatitis and subsequent risk of pancreatic cancer: a systematic review of epidemiological studies.	Systematic review; Meta-analysis			Comorbidity	Pancreatitis	Pancreatitis (all <1yr)	5810	No		0	2	0	0	2		Single risk factor single cancer	Pancreatitis vs. no pancreatitis	Pancreatitis (all <1yr)	OR	23.3	13.95	38.93	.	0.113702	12.0258	0	Duell 2012	OR	25.02	14.47	43.27	.	0.121357	11.5221	0	0	0.393		highly suggestive	Low
Tong 2014	Association between pancreatitis and subsequent risk of pancreatic cancer: a systematic review of epidemiological studies.	Systematic review; Meta-analysis			Comorbidity	Pancreatitis	Pancreatitis (all ≥10y)r	7469	No		0	3	0	0	3		Single risk factor single cancer	Pancreatitis vs. no pancreatitis	Pancreatitis (all ≥10yr)	OR	2.25	1.59	3.19	.	0.0771412	4.56543	4.98481e-06	Duell 2012	OR	2.29	1.59	3.19	.	0.0771412	4.66463	3.09168e-06	0	0.726		suggestive	Low
Tong 2014	Association between pancreatitis and subsequent risk of pancreatic cancer: a systematic review of epidemiological studies.	Systematic review; Meta-analysis			Comorbidity	Pancreatitis	Pancreatitis (all ≥2yr)	9328	No		0	7	0	0	7		Single risk factor single cancer	Pancreatitis vs. no pancreatitis	Pancreatitis (all ≥2yr)	OR	3.03	2.41	3.81	.	0.0507418	9.48808	0	Duell 2012	OR	2.96	2.21	3.97	.	0.0648975	7.26209	3.81251e-13	0	0.562		highly suggestive	Low
Tong 2014	Association between pancreatitis and subsequent risk of pancreatic cancer: a systematic review of epidemiological studies.	Systematic review; Meta-analysis			Comorbidity	Pancreatitis	Pancreatitis (all ≥5yr)	7831	No		0	4	0	0	4		Single risk factor single cancer	Pancreatitis vs. no pancreatitis	Pancreatitis (all ≥5yr)	OR	2.82	2.12	3.76	.	0.0634826	7.09248	1.31739e-12	Duell 2012	OR	2.75	1.95	3.87	.	0.0759378	5.78542	7.23293e-09	39.6	0.174		highly suggestive	Low
Mellenthin 2022	Risk Factors for Pancreatic Cancer in Patients with New-Onset Diabetes: A Systematic Review and Meta-Analysis.	Systematic review; Meta-analysis		Patients with new onset diabetes	Comorbidity	Pancreatitis	Pancreatitis (all)	2750	No		4	5	0	0	9		Multiple risk factors single cancer	history of any pancreatitis (acute and chronic) vs. no pancreatitis	Pancreatitis (patients with new onset diabetes)	'ES'	5.66	2.75	11.66	.	0.160042	4.70386	2.5529e-06	Munigala 2015	ES	4.72	2.71	8.24	.	0.123204	5.47015	4.49653e-08	85.5	0		suggestive	Low
Tong 2014	Association between pancreatitis and subsequent risk of pancreatic cancer: a systematic review of epidemiological studies.	Systematic review; Meta-analysis			Comorbidity	Pancreatitis	Pancreatitis (all)	14667	No		3	14	0	0	17		Single risk factor single cancer	Pancreatitis vs. no pancreatitis	Pancreatitis (all)	OR	7.05	6.42	7.75	.	0.0208588	40.6633	0	Duell 2012	OR	6.4	5.14	7.96	.	0.0484566	16.6371	0	94.7	0	subgroup analysis revealed pooled ORs of case-control and cohort designed studies as 4.62 (95% CI: 4.08-5.22) and 16.31 (95% CI: 14.30-18.61) respectively '	convincing	Low
Kirkegard 2017	Chronic Pancreatitis and Pancreatic Cancer Risk: A Systematic Review and Meta-analysis.	Systematic review; Meta-analysis			Comorbidity	Pancreatitis	Pancreatitis (chronic)		No	Not possible to tell numbers of patients with PC in those with chronic pancreatitis from the data provided	2	0	0	0	2		Single risk factor single cancer	≥9 year lag (between chronic pancreatitis diagnosis and pancreatic cancer diagnosis)	Pancreatitis (chronic ≥9yr)	ES	3.53	1.69	7.38	.	0.163309	3.35423	0.000795859	Bang 2014	ES	3.53	1.69	7.38	.	0.163309	3.35423	0.000795859	64.3	0.094		weak	Low
Kirkegard 2017	Chronic Pancreatitis and Pancreatic Cancer Risk: A Systematic Review and Meta-analysis.	Systematic review; Meta-analysis			Comorbidity	Pancreatitis	Pancreatitis (chronic)		No	Not possible to tell numbers of patients with PC in those with chronic pancreatitis from the data provided	3	1	0	0	4		Single risk factor single cancer	1 year lag(between chronic pancreatitis diagnosis and pancreatic cancer diagnosis)	Pancreatitis (chronic ≥1yr)	ES	6.09	3.79	9.79	.	0.105139	7.46269	8.4821e-14	Bang 2014	ES	6.9	5.6	8.6	.	0.0475282	17.6495	0	90.2	0		weak	Low
Kirkegard 2017	Chronic Pancreatitis and Pancreatic Cancer Risk: A Systematic Review and Meta-analysis.	Systematic review; Meta-analysis			Comorbidity	Pancreatitis	Pancreatitis (chronic)		No	Not possible to tell numbers of patients with PC in those with chronic pancreatitis from the data provided	5	0	0	0	5		Single risk factor single cancer	2 year lag (between chronic pancreatitis diagnosis and pancreatic cancer diagnosis)	Pancreatitis (chronic ≥2yr)	ES	16.16	12.59	20.73	.	0.0552484	21.8729	0	Lowenfels 1993	ES	16.5	11.1	23.7	.	0.0840371	14.4875	0	0	0.476		weak	Low
Kirkegard 2017	Chronic Pancreatitis and Pancreatic Cancer Risk: A Systematic Review and Meta-analysis.	Systematic review; Meta-analysis			Comorbidity	Pancreatitis	Pancreatitis (chronic)		No	Not possible to tell numbers of patients with PC in those with chronic pancreatitis from the data provided	4	0	0	0	4		Single risk factor single cancer	5 year lag (between chronic pancreatitis diagnosis and pancreatic cancer diagnosis)	Pancreatitis (chronic ≥5yr)	ES	7.9	4.26	14.66	.	0.136919	6.55588	5.53164e-11	Bang 2014	ES	4.8	3.2	7.1	.	0.088293	7.71569	1.19904e-14	82.9	0.001		weak	Low
Gandhi 2022	Chronic Pancreatitis Is a Risk Factor for Pancreatic Cancer, and Incidence Increases With Duration of Disease: A Systematic Review and Meta-analysis.	Systematic review; Meta-analysis			Comorbidity	Pancreatitis	Pancreatitis (chronic)	164	No		12	0	0	0	12	Total of 24 cohort and 2 case-control studies identified but only 12 studies on chronic pancreatitis and 4 on hereditary pancreatitis included in meta-analysis	Single risk factor single cancer	History of chronic pancreatitis vs. none	Pancreatitis (chronic)	SIR	22.61	14.42	35.44	.	0.0996246	13.594	0	Jeon 2020	SIR	12	8.8	16	.	0.066234	16.2935	0	83.3	0	CP duration ≥2 years, SIR 21.73 (14.43, 32.72)	weak	Low
Kirkegard 2017	Chronic Pancreatitis and Pancreatic Cancer Risk: A Systematic Review and Meta-analysis.	Systematic review; Meta-analysis			Comorbidity	Pancreatitis	Pancreatitis (chronic)		No	Not possible to tell numbers of patients with PC in those with chronic pancreatitis from the data provided	2	3	0	0	5		Single risk factor single cancer	no lag (between chronic pancreatitis diagnosis and pancreatic cancer diagnosis)	Pancreatitis (chronic ≥0yr)	ES	7.96	2.36	26.86	.	0.269437	3.34368	0.000826738	Goldacre 2008	ES	27	21.4	33.8	.	0.0506385	28.2663	0	87.1	0		weak	Low
Tong 2014	Association between pancreatitis and subsequent risk of pancreatic cancer: a systematic review of epidemiological studies.	Systematic review; Meta-analysis			Comorbidity	Pancreatitis	Pancreatitis (chronic)	5238	No		2	4	0	0	6		Single risk factor single cancer	Pancreatitis vs. no pancreatitis	Pancreatitis (chronic)	OR	10.35	9.13	11.75	.	0.0279508	36.3117	0	Bansal 1995	OR	2.86	2.15	3.81	.	0.0633894	7.1994	6.0485e-13	96.5	0		convincing	Low
Yang 2023	Case-Control Trials on Risk Factors for Pancreatic Cancer: A Systematic Review and Meta-Analysis.	Systematic review; Meta-analysis	Case-control studies only		Comorbidity	Pancreatitis	Pancreatitis (chronic)	106	No		0	4	0	0	4	case-control only selected	Multiple risk factors single cancer	They did not make the comparators clear - this is most important for smoking - ever vs. never/former vs. never etc.	Pancreatitis (chronic)	OR	5.84	3.63	9.41	<0.0001	0.105531	7.26242	3.8014e-13	Yang 2017	OR	5.84	3.63	9.41	.	0.105531	7.26242	3.8014e-13	0	0.39		weak	Low
Gandhi 2022	Chronic Pancreatitis Is a Risk Factor for Pancreatic Cancer, and Incidence Increases With Duration of Disease: A Systematic Review and Meta-analysis.	Systematic review; Meta-analysis			Comorbidity	Pancreatitis	Pancreatitis (hereditary)	925	No		4	0	0	0	4	Total of 24 cohort and 2 case-control studies identified but only 12 studies on chronic pancreatitis and 4 on hereditary pancreatitis included in meta-analysis	Single risk factor single cancer	History of hereditary pancreatitis vs. none	Pancreatitis (hereditary)	SIR	63.6	45.39	88.46	.	0.0739252	24.3957	0	HP Howes 2004	SIR	67	50	82	.	0.0548071	33.3182	0	37.4	0.187		weak	Low
Tong 2014	Association between pancreatitis and subsequent risk of pancreatic cancer: a systematic review of epidemiological studies.	Systematic review; Meta-analysis			Comorbidity	Pancreatitis	Pancreatitis (unspecified)	3927	No		1	8	0	0	9		Single risk factor single cancer	Pancreatitis vs. no pancreatitis	Pancreatitis (unspecified)	OR	6.41	4.93	8.34	.	0.0582447	13.8529	0	Bracci 2009	OR	8.96	5.94	13.52	.	0.09112	10.4511	0	61.5	0.008		convincing	Low
Tong 2014	Association between pancreatitis and subsequent risk of pancreatic cancer: a systematic review of epidemiological studies.	Systematic review; Meta-analysis			Comorbidity	Pancreatitis	Pancreatitits (Acute+chronic)	5810	No		0	2	0	0	2		Single risk factor single cancer	Pancreatitis vs. no pancreatitis	Pancreatitits (acute and chronic)	OR	6.13	5	7.52	.	0.0452163	17.4154	0	Duell 2012	OR	6.4	5.14	7.96	.	0.0484566	16.6371	0	21.4	0.259		highly suggestive	Low
Alsamarrai 2014	Factors that affect risk for pancreatic disease in the general population: a systematic review and meta-analysis of prospective cohort studies.	Systematic review; Meta-analysis	included prospective cohort studies only	Adults	Diabetes	Diabetes	Diabetes		No		2	0	0	0	2	only prospective cohort studies eligible for inclusion	Multiple risk factors multiple outcomes including cancer	diabetes vs no diabetes	Diabetes	RR	1.75	0.87	3.52	0.11	0.154853	1.56948	0.116537	.	.	.	.	.	.				90	.		not significant	Low
Zhang 2019a	Diabetes mellitus and risk of pancreatic cancer in China: A meta-analysis based on 26 case-control studies.	Meta-analysis	Restricted to studies in China and case-control design only	Chinese population only	Diabetes	Diabetes	Diabetes	7702	No		0	26	0	0	26	Only case control	Single risk factor single cancer	Diabetes vs. no diabetes	Diabetes	OR	3.69	3.12	4.37	.	0.0373283	15.1903	0	Ben 2011	OR	3.48	2.84	4.27	.	0.045181	11.9869	0	67	0	' Patients who had the shortest history of DM (<2 years) had a >2-fold higher risk of developing pancreatic cancer than patients who had DM for 2â€“4 or 5â€“10 years (OR, 4.92; 95% CI, 4.16â€“5.80 vs. OR, 1.92; 95% CI, 1.30â€“2.85/OR, 2.14; 95% CI 1.49â€“3.09; Table 2). Nevertheless, no signifi- cantly elevated risk was observed between long-standing DM (>10 years) and pancreatic cancer risk (OR,…	convincing	Low
Pang 2017a	Diabetes, plasma glucose and incidence of pancreatic cancer: A prospective study of 0.5 million Chinese adults and a meta-analysis of 22 cohort studies.	Meta-analysis	NB. metatanalysis tagged on to a prospective cohort study		Diabetes	Diabetes	Diabetes	13072	No		16	4	0	2	22	'Other' = 1 case-cohort study and 1 pooled analysis of prospective cohort studies	Single risk factor single cancer	Diagnosis of diabetes vs. no diagnosis of diabetes at baseline	Diabetes	RR	1.52	1.43	1.63	.	0.014503	12.5384	0	Campbell 2012	RR	1.36	1.24	1.49	.	0.0203481	6.56272	5.28355e-11	49	0.01	In a meta-analysis of CKB and five published studies, among participants without diabetes, each 1 mmol/L increase in blood glucose was associated with a 15% (RR = 1.15, 1.09â€“1.21) increased risk of PC for RPG, a 13% (1.13 [1.08â€“1.19])for FPG and a 11% (1.11 [1.02â€“1.20]) for post-load glucose (Fig. 3). There was little heterogeneity in risk estimates across different studies or by different …	highly suggestive	High
Mellenthin 2022	Risk Factors for Pancreatic Cancer in Patients with New-Onset Diabetes: A Systematic Review and Meta-Analysis.	Systematic review; Meta-analysis		Adults	Diabetes	Diabetes	Diabetes	3560	No		13	8	0	1	22	other was a small prospectively recruited screening study, with recruitment at a diabetes clinic	Multiple risk factors single cancer	New onset diabetes vs. no diabetes	Diabetes (New onset)	'ES'	3.35	2.75	4.09	.	0.0439772	11.939	0	Huang 2020	ES	3.12	2.74	3.55	.	0.0286933	17.2219	0	83.3	0		convincing	Low
Yang 2023	Case-Control Trials on Risk Factors for Pancreatic Cancer: A Systematic Review and Meta-Analysis.	Systematic review; Meta-analysis	Case-control studies only		Diabetes	Diabetes	Diabetes	4206	No		0	8	0	0	8	case-control only selected	Multiple risk factors single cancer	They did not make the comparators clear - this is most important for smoking - ever vs. never/former vs. never etc.	Diabetes	OR	2.69	2.52	2.88	<0.00001	0.0147939	29.0494	0	Bosetti 2014	OR	2.67	2.47	2.89	.	0.0173982	24.5147	0	0	0.44		highly suggestive	Low
Ben 2011	Diabetes mellitus and risk of pancreatic cancer: A meta-analysis of cohort studies.	Meta-analysis		'Most cohorts included in this meta analysis were apparently healthy population, and only three studies included a special population: familial pancreatic cancer kindreds, patients with a history of cholecystectomy and HCV-carriers.'	Diabetes	Diabetes	Diabetes	20249	No	adults, did not necessarily have diabetes but this was recorded	35	0	0	0	35		Single risk factor single cancer	Diabetes vs no diabetes but also some sensitivity analyses on duration of diagnosis	Diabetes	RR	1.94	1.66	2.27	.	0.0346729	8.30048	0	Arnold 2009	RR	1.25	1.07	1.47	.	0.0351871	2.75413	0.0058848	93.6	0	Broken down by measurements of relative risk as well (27 use incidence/mortality and 8 use standardised incidence/mortality rate). Sensitivity analyses conducted for confounding factors. Analyses of duration of diabetes and risk also conducted but all increased risk.	convincing	Low
Wang 2020a	The association between gestational diabetes mellitus and cancer in women: A systematic review and meta-analysis of observational studies	Systematic review; Meta-analysis		Women only	Diabetes	Diabetes	Diabetes (Gestational)		Yes	Women only so naturally gender disaggregated	3	0	0	0	3		Single risk factor multiple cancers	History of gestational diabetes vs. no history of gestational diabetes	Diabetes (Gestational)	RR	3.49	0.8	15.23		0.326431	1.66291	0.0963305	Peng 2019	RR	1.07	0.66	1.76	.	0.108665	0.270406	0.786848	87.6	.	Two cohort studies [22,26] found a significant positive association between GDM and pancreatic cancer risk, whereas another cohort study [13] did not. '	not significant	Low
Sona 2018	Type 1 diabetes mellitus and risk of cancer: a meta-analysis of observational studies	Meta-analysis	This study looked at total cancers and pancreatic cancer was only a sub-group meta-analysis. Not a lot of data was presented to help understand the figures.		Diabetes	Diabetes	Diabetes (Type 1)		No		9	0	0	0	9		Single risk factor multiple cancers	Presence of T1DM vs. absence of T1DM	Diabetes (Type 1)	OR	1.34	1.18	1.52	.	0.0280514	4.53114	5.86675e-06	.	.	.	.	.	.				94.4	.		weak	High
Stevens 2007	Pancreatic cancer in type 1 and young-onset diabetes: systematic review and meta-analysis.	Systematic review; Meta-analysis	Short communication reporting an SR and meta-analysis but on an important topic so included	Type 1 or youngâ€“onset diabetes	Diabetes	Diabetes	Diabetes (Type 1)	39	No		3	6	0	0	9	NB 3 of the case-control studies had 0 cases of PC	Single risk factor single cancer	type 1 or youngâ€“onset diabetes vs. no type 1 or youngâ€“onset diabetes	Diabetes (Type 1 or 'young onset')	RR	2	1.37	3.01	.	0.0872056	3.45196	0.000556536	Bueno de Mesquita 1992	RR	2.23	1.08	4.58	.	0.160062	2.17607	0.0295503	.	.		weak	High
Ling 2020	Association of Type 2 Diabetes With Cancer: A Meta-analysis With Bias Analysis for Unmeasured Confounding in 151 Cohorts Comprising 32 Million People.	Meta-analysis			Diabetes	Diabetes	Diabetes (Type 2)	17355	Yes		17	0	0	0	17		Single risk factor multiple cancers	Presence vs. absence of diagnosis of T2DM	Diabetes (Type 2)	RR	2.04	1.7	2.43	.	0.039581	7.82271	5.10703e-15	Atchison 2010	RR	1.5	1.42	1.59	.	0.0125277	14.0561	0	91.2	<0.001		convincing	High
Ling 2020	Association of Type 2 Diabetes With Cancer: A Meta-analysis With Bias Analysis for Unmeasured Confounding in 151 Cohorts Comprising 32 Million People.	Meta-analysis			Diabetes	Diabetes	Diabetes (Type 2)	6743	Yes		17	0	0	0	17		Single risk factor multiple cancers	Presence vs. absence of diagnosis of T2DM	Diabetes (Type 2)	RR	2.06	1.68	2.53	.	0.04536	6.91947	4.53326e-12	Lee 2018	RR	2.12	1.97	2.28	.	0.016191	20.1554	0	87.7	<0.001		convincing	High
Ling 2020	Association of Type 2 Diabetes With Cancer: A Meta-analysis With Bias Analysis for Unmeasured Confounding in 151 Cohorts Comprising 32 Million People.	Meta-analysis			Diabetes	Diabetes	Diabetes (Type 2)	32713	Yes		38	0	0	0	38		Single risk factor multiple cancers	Presence vs. absence of diagnosis of T2DM	Diabetes (Type 2)	RR	2.09	1.88	2.33	.	0.023775	13.4657	0	Lee 2018	RR	2.06	1.97	2.16	.	0.0102009	30.7686	0	93.8	<0.001		convincing	High
Batabyal 2014	Association of diabetes mellitus and pancreatic adenocarcinoma: a meta-analysis of 88 studies.	Meta-analysis		Patients with type 2 diabetes as cohort or vs. controls	Diabetes	Diabetes	Diabetes (Type 2)	32232	Yes		50	39	0	0	89		Single risk factor single cancer	present vs absent T2DM	Diabetes (Type 2)	RR	1.97	1.78	2.18	.	0.0224583	13.1117	0	Stapley 2012	OR	2.1	1.7	2.5	.	0.0427273	7.54129	4.66294e-14	.	p<0.0001	Also explored duration of diabetes and found increased risk at all time points from diagnosis but that this was non linear.	convincing	Low
Huxley 2005	Type-II diabetes and pancreatic cancer: a meta-analysis of 36 studies.	Meta-analysis			Diabetes	Diabetes	Diabetes (Type 2)	9220	No		19	17	0	0	36	NB - nested case-control studies included under 'case-control' in the rest of the review but here they are under cohort as the authors did not differentiate.	Single risk factor single cancer	Type 2 diabetes vs. no type 2 diabetes	Diabetes (Type 2)	OR	1.82	1.66	1.99	.	0.020088	12.9466	0	Gullo 1994	RR	1.8	1.3	2.5	.	0.0724481	3.52352	0.000425853	.	case-control 0.002 cohort 0.05	Nine studies had reported mutually exclusive categories for the duration of diabetes that were broadly similar across the studies: <4 years, 5 â€“9 years and >10 years. Individuals who had the shortest history of diabetes (<4 years) had more than a 50% greater risk of developing pancreatic cancer than individuals who had diabetes for between 5 and 10 years or for more than 10 years (OR 2.1 95% CI…	convincing	High
Song 2015	Long-Term Diabetes Mellitus Is Associated with an Increased Risk of Pancreatic Cancer: A Meta-Analysis.	Meta-analysis		All adults	Diabetes	Diabetes	Diabetes (xduration)	14073	No		4	10	0	0	14		Single risk factor single cancer	≥10yrs diabetes vs. no diabetes	Diabetes (≥10yrs)	RR	1.5	1.28	1.75	.	0.03465	5.082	3.7349e-07	Atchison 2011	RR	1.33	1.2	1.47	.	0.0224837	5.50851	3.61886e-08	50.9	0.015	Subgroup analyses of gender, study design and region are reported.	convincing	Low
Song 2015	Long-Term Diabetes Mellitus Is Associated with an Increased Risk of Pancreatic Cancer: A Meta-Analysis.	Meta-analysis		All adults	Diabetes	Diabetes	Diabetes (xduration)	245730	No		15	22	0	0	37		Single risk factor single cancer	≥2yrs diabetes vs. no diabetes	Diabetes (≥2yrs)	RR	1.64	1.52	1.78	.	0.017494	12.281	0	Atchison 2011	RR	1.5	1.42	1.71	.	0.0205887	8.5528	0	52.1	0	Subgroup analyses of gender, study design and region are reported.	convincing	Low
Song 2015	Long-Term Diabetes Mellitus Is Associated with an Increased Risk of Pancreatic Cancer: A Meta-Analysis.	Meta-analysis		All adults	Diabetes	Diabetes	Diabetes (xduration)	232793	No		8	15	0	0	23		Single risk factor single cancer	≥5yrs diabetes vs. no diabetes	Diabetes (≥5yrs)	RR	1.58	1.41	1.75	.	0.0239334	8.30041	0	Atchison 2011	RR	1.35	1.25	1.46	.	0.0172048	7.57543	3.57492e-14	57.8	0	Subgroup analyses of gender, study design and region are reported.	convincing	Low
Everhart 1995	Diabetes mellitus as a risk factor for pancreatic cancer. A meta-analysis.	Meta-analysis			Diabetes	Diabetes	Diabetes (xduration)	2739	No		9	11	0	0	20		Single risk factor single cancer	Diabetes (>1yr) vs. no diabetes	Diabetes (>1yr)	RR	2.1	1.6	2.8	.	0.0619995	5.19713	2.02392e-07	Gullo 1994	RR	1.8	1.3	2.5	.	0.0724481	3.52352	0.000425853	.	0.003	Diabetes >5y: 11 studies. RR 2.0 (1.2-3.2)	convincing	High
Mellenthin 2022	Risk Factors for Pancreatic Cancer in Patients with New-Onset Diabetes: A Systematic Review and Meta-Analysis.	Systematic review; Meta-analysis		Adults	Diabetes	Diabetes	Diabetes (xduration)		No	can't calculate numbers for these as they depend on knowing how many diagnosed within a certain time from diagnosis which is .	4	3	0	0	7		Multiple risk factors single cancer	New onset diabetes vs. no diabetes	Diabetes (≤1year)	'ES'	5.56	3.96	7.77	.	0.074675	9.97757	0	Ullah 2021	ES	5.92	4.65	7.54	.	0.0535506	14.4223	0	83.1	0		weak	Low
Mellenthin 2022	Risk Factors for Pancreatic Cancer in Patients with New-Onset Diabetes: A Systematic Review and Meta-Analysis.	Systematic review; Meta-analysis		Adults	Diabetes	Diabetes	Diabetes (xduration)		No	can't calculate numbers for these as they depend on knowing how many diagnosed within a certain time from diagnosis which is .	3	6	0	0	9		Multiple risk factors single cancer	New onset diabetes vs. no diabetes	Diabetes (≤2year)	'ES'	3	2.32	3.87	.	0.0566895	8.41639	0	Ben 2011	ES	4.43	3.44	5.72	.	0.0563361	11.4741	0	68.8	0.001		weak	Low
Mellenthin 2022	Risk Factors for Pancreatic Cancer in Patients with New-Onset Diabetes: A Systematic Review and Meta-Analysis.	Systematic review; Meta-analysis		Adults	Diabetes	Diabetes	Diabetes (xduration)		No	can't calculate numbers for these as they depend on knowing how many diagnosed within a certain time from diagnosis which is .	4	1	0	0	5		Multiple risk factors single cancer	New onset diabetes vs. no diabetes	Diabetes (≤3year)	'ES'	2.11	1.37	3.24	.	0.0953634	3.40049	0.000672646	Huang 2020	ES	3.12	2.74	3.55	.	0.0286933	17.2219	0	83.6	0		weak	Low
Mellenthin 2022	Risk Factors for Pancreatic Cancer in Patients with New-Onset Diabetes: A Systematic Review and Meta-Analysis.	Systematic review; Meta-analysis		Adults	Diabetes	Diabetes	Diabetes (xduration)		No	can't calculate numbers for these as they depend on knowing how many diagnosed within a certain time from diagnosis which is .	2	2	0	0	4		Multiple risk factors single cancer	New onset diabetes vs. no diabetes	Diabetes (≤4year)	'ES'	1.98	1.04	3.76	.	0.142386	2.08352	0.0372036	Yuan 2020	ES	4.17	3.25	5.36	.	0.0554289	11.1879	0	88.1	0		weak	Low
Huang 2024	Prediabetes increases the risk of pancreatic cancer: A meta-analysis of longitudinal observational studies.	Systematic review; Meta-analysis			Diabetes	Diabetes	Prediabetes		No		6	3	0	0	9		Single risk factor single cancer	Prediabetes	Prediabetes	Risk ratio	1.42	1.36	1.49	<0.00001	0.0101141	15.057	0	Koo 2019	risk ratio	1.42	1.33	1.52	.	0.0147939	10.294	0	0	0.46	Prediabetes was defined by IFG in five studies, by IGT in one study, and by mildly elevated HbA1c in another three studies. Subgroup analyses indicated that the association between prediabetes and increased risk of pancreatic cancer was consistent in studies from Asian and European countries (RR: 1.38 [1.31, 1.46] versus 1.50 [1.40, 1.61], p for subgroup difference = 0.08.	weak	Low
Jain 2025	Pancreatic Cancer Risk in Prediabetes: A Systematic Meta-analysis Approach.	Systematic review; Meta-analysis			Diabetes	Diabetes	Prediabetes	9555	No		5	0	0	0	5	Only prospective studies included	Single risk factor single cancer	Prediabetes	Prediabetes	OR (adjusted)	1.4	1.23	1.59	<0.01	0.0284418	5.13778	2.77997e-07	Koo 2019 (2 levels of prediabetes reported, this is lower level, higher level is 110-125 and OR 1.42 (1.33, 1.52)	OR	1.22	1.15	1.29	.	0.0127275	6.78528	1.15858e-11	66.13	.	Unadjusted results: OR 1.36 (1.05â€“1.77, P < 0.01)	convincing	Low
Cai 2014	Prediabetes and the risk of cancer: a meta-analysis	Meta-analysis			Diabetes	Diabetes	Prediabetes		No		3	0	0	0	3		Single risk factor multiple cancers	Prediabetes vs. normoglycaemia	Prediabetes	RR	1.19	1.09	1.29	<0.00001	0.0186641	4.04772	5.17193e-05	Yun 2006	RR	1.2	1.1	1.31	.	0.0193568	4.09062	4.30223e-05	0	0.63	Test for overall effect: Z=4.07 (p<0.0001)	weak	Low
Fu 2016	Prediabetes and the risk of pancreatic cancer: A meta-analysis	Meta-analysis			Diabetes	Diabetes	Prediabetes		Yes		10	2	0	0	12		Single risk factor single cancer	Prediabetes vs. normoglycaemia	Prediabetes	HR	1.21	1.13	1.28	<0.00001	0.0138091	5.995	2.03482e-09	Yun 2006	HR	1.2	1.1	1.31	.	0.0193568	4.09062	4.30223e-05	20.2	0.234	Sensitivity analyses on type of study showed positive association for prospective cohort studies and nested case control studies but retrospective cohort studies's CI crossed 1. Analysis stratified by gender did not change result, nor did adjusting fo age, smoking, BMI or alcohol	weak	High
Chen 2016	Incretin-Based Therapy and Risk of Pancreatic Cancer in Patients with Type 2 Diabetes Mellitus: A Meta-analysis of Randomized Controlled Trials.	Meta-analysis		Adults with type 2 diabetes	Diabetes	Diabetes medication	Incretin-based therapies	76	No		0	0	24	0	24	Only looked for RCTs	Single risk factor single cancer	incretin based therapy vs. placebo or non-incretin based therapy	Incretin based therapy vs. placebo or non-incretin based therapy	RR	0.7	0.47	1.05	0.083	0.0890539	-1.73942	0.0819614	Green 2015	RR	0.64	0.28	1.49	0.3	0.185211	-1.04648	0.295339	0	0.943	Results hold, irrespective of type of incretin-based therapy tested. However, in studies with duration longer than 104 weeks, the incidence of pancreatic neoplasm with incretin-based groups was lower than with placebo or non-incretin anti-diabetic regimens (pooled RR = 0.50, 95% CI 0.29â€“0.87, P = 0.014). Neither monotherapy (RR = 0.62, 95% CI 0.38â€“1.01) nor combination regimen (RR = 0.92, 95%…	not significant	Low
Hidayat 2023	A systematic review and meta-analysis of observational studies of the association between the use of incretin-based therapies and the risk of pancreatic cancer	Systematic review; Meta-analysis			Diabetes	Diabetes medication	Incretin-based therapies	10657	No		9	1	0	0	10		Single risk factor single cancer	Incretin-based therapies vs. alternative diabetes medications	Incretin based therapy vs. alternative diabetes medications	RR	1.04	0.87	1.24	.	0.0392608	0.433851	0.664397	Tseng 2016	RR	1.4	1.13	1.75	.	0.0484591	3.01549	0.00256562	73.7	.	'qualitative assessment revealed that the currently available studies on the topic were hampered by various methodological shortcomings'	not significant	Low
Colmers 2012b	Insulin use and cancer risk in patients with type 2 diabetes: a systematic review and meta-analysis of observational studies.	Systematic review; Meta-analysis	observational studies only	Individuals with type 2 diabetes	Diabetes	Diabetes medication	Insulin therapy	324	No		4	0	0	0	4	observational only and for all factors considered was 6 cohort and 1 case-control study but for the reported glargine vs. non glargine insulin only 4 studies were included	Single risk factor multiple cancers	Ever use of insulin glargine vs. non-glargine insulins	Insulin glargine vs. non-glargine insulins	Risk ratio	1.61	1.13	2.3	0.008	0.0787371	2.62679	0.00861943	Chang 2011	Risk ratio	1.81	1.05	3.11	.	0.120299	2.14199	0.0321944	0	.	New use of insulin was associated with an increase risk of pancreatic cancer (pooled RR: 3.18, 95%CI: 2.73-3.71, n=3, P<0.00001, I2=0%).	weak	Low
Tang 2012	Insulin glargine and cancer risk in patients with diabetes: a meta-analysis.	Meta-analysis			Diabetes	Diabetes medication	Insulin therapy	598	No		6	0	0	0	6		Single risk factor multiple cancers	insulin glargine vs. non-glargine insulin use	Insulin glargine vs. non-glargine insulins	OR	1.08	0.8	1.44	0.627	0.0651205	0.51326	0.60777	.	.	.	.	.	.				.	.		not significant	Low
Janghorbani 2012	Systematic review and meta-analysis of insulin therapy and risk of cancer.	Systematic review; Meta-analysis		Adults with diabetes (Type 1 or type 2) treated with insulin, as well as healthy matched controls (in Li et al.) who may or may not have diabetes	Diabetes	Diabetes medication	Insulin therapy	1062	No		1	1	0	0	2		Single risk factor multiple cancers	Insulin therapy vs no insulin therapy	Insulin therapy vs no insulin therapy	RR	4.78	3.12	7.32	.	0.0944787	7.19133	6.41709e-13	Li 2009	OR	4.99	2.59	9.61	.	0.145261	4.80583	1.54109e-06	.	.	minimal reported for pancreatic cancer specifically	convincing	High
Zhao 2023b	Hypoglycemic agents and incidence of pancreatic cancer in diabetic patients: a meta-analysis	Meta-analysis		Patients with diabetes	Diabetes	Diabetes medication	Insulin therapy	3113	No		5	2	0	0	7		Multiple risk factors single cancer	Insulin use vs. no use	Insulin therapy vs no insulin therapy	OR	2.85	1.75	4.64	.	0.108031	4.21033	2.54994e-05	Lewis 2015	OR	2.34	1.97	2.78	.	0.0381578	9.67603	0	82.4	0	NB. the comparator was not no medications, they were often taking other meds	suggestive	Low
Singh 2013	Anti-Diabetic Medications and Risk of Pancreatic Cancer in Patients With Diabetes Mellitus: A Systematic Review and Meta-Analysis	Systematic review; Meta-analysis		Patients with diabetes	Diabetes	Diabetes medication	Insulin therapy	1378	No		5	2	0	0	7		Multiple risk factors single cancer	insulin use vs. non use	Insulin therapy vs no insulin therapy	OR	1.59	0.85	2.96	0.144	0.138233	1.45694	0.145133	Bodmer 2012	OR	1.1	0.788	1.536	0.576	0.0739452	0.559776	0.575633	93	<0.01		not significant	Low
Zhang 2021	Metformin and risk of cancer among patients with type 2 diabetes mellitus: A systematic review and meta-analysis	Systematic review; Meta-analysis		Patients with type 2 diabetes	Diabetes	Diabetes medication	Metformin therapy	9977	No		.	.	.	.	7	total 7	Single risk factor multiple cancers	Metformin use (ever vs. never)	Metformin use (ever vs. never)	OR	0.62	0.45	0.84	.	0.0691497	-3.0023	0.00267945	.	.	.	.	.	.				80.4	<0.001		weak	Unclear
Zhang 2021	Metformin and risk of cancer among patients with type 2 diabetes mellitus: A systematic review and meta-analysis	Systematic review; Meta-analysis		Patients with type 2 diabetes	Diabetes	Diabetes medication	Metformin therapy	9132	No		.	.	.	.	5	total 5	Single risk factor multiple cancers	Metformin use (vs. other antidiabetic drugs)	Metformin use (vs. other antidiabetic drugs)	OR	0.57	0.35	0.93	.	0.108269	-2.2548	0.0241459	.	.	.	.	.	.				.	.		weak	Unclear
Soranna 2012	Cancer risk associated with use of metformin and sulfonylurea in type 2 diabetes: a meta-analysis.	Meta-analysis		Patients with type 2 diabetes	Diabetes	Diabetes medication	Metformin therapy	1192	No		3	1	0	0	4		Single risk factor multiple cancers	Metformin use vs. 'all reference therapies'	Metformin use vs. 'all reference therapies'	RR	0.38	0.14	0.91	.	0.207376	-2.02635	0.0427288	Li 2009	RR	0.38	0.22	0.69	.	0.126639	-3.31821	0.000905955	89	<0.01		weak	Low
Noto 2012	Cancer Risk in Diabetic Patients Treated with Metformin: A Systematic Review and Meta-analysis	Systematic review; Meta-analysis		Patients with diabetes	Diabetes	Diabetes medication	Metformin therapy	596	No		3	1	2	0	6	These refer just to those included for pancreatic cancer	Single risk factor multiple cancers	Metformin use vs. any treatmenr not including metformin	Metformin use (vs. other antidiabetic drugs)	Risk ratio	0.48	0.2	1.17	0.11	0.195703	-1.62879	0.103358	Li 2009	.	.	.	.	.				78	0.0003		not significant	High
Franciosi 2013	Metformin Therapy and Risk of Cancer in Patients with Type 2 Diabetes: Systematic Review	Systematic review; Meta-analysis			Diabetes	Diabetes medication	Metformin therapy		No		.	.	.	.	.	Although RCTs included they were analysed separately - the results I quote for meta-analysis are observational studies only	Single risk factor multiple cancers	metformin use vs. insulin	Metformin vs. insulin	OR	0.24	0.18	0.32	<0.0001	0.0637443	-9.72305	0	.	.	.	.	.	.				0	0.67		weak	Low
Franciosi 2013	Metformin Therapy and Risk of Cancer in Patients with Type 2 Diabetes: Systematic Review	Systematic review; Meta-analysis			Diabetes	Diabetes medication	Metformin therapy		No		.	.	.	.	.	Although RCTs included they were analysed separately - the results I quote for meta-analysis are observational studies only	Single risk factor multiple cancers	metformin use vs. no metformin	Metformin vs. no metformin	OR	0.95	0.64	1.4	0.79	0.0867214	-0.256873	0.797277	.	.	.	.	.	.				75	0.003		not significant	Low
Zhang 2013	Association of metformin use with cancer incidence and mortality: a meta-analysis.	Meta-analysis		Patients with diabetes	Diabetes	Diabetes medication	Metformin therapy		No		5	3	0	0	8		Single risk factor multiple cancers	Metformin use vs. no metformin use	Metformin use vs. no use	SRR	0.54	0.35	0.83	.	0.0956658	-2.7973	0.00515313	Ruiter 2012	SRR	0.73	0.66	0.8	.	0.0213128	-6.41292	1.42756e-10	84.5	0	Mortality risk:0.64 (0.48-0.86) Overall (incidence + mortality): 0.58 (0.41-0.80) I^2 82.3% p=0.000)	weak	High
Franciosi 2013	Metformin Therapy and Risk of Cancer in Patients with Type 2 Diabetes: Systematic Review	Systematic review; Meta-analysis			Diabetes	Diabetes medication	Metformin therapy		No		7	2	0	0	9	Although RCTs included they were analysed separately - the results I quote for meta-analysis are observational studies only	Single risk factor multiple cancers	metformin use vs. no or alternative therapy	Metformin vs. no medication or other antidiabetic drugs	OR	0.56	0.36	0.86	0.009	0.0964786	-2.61003	0.00905342	Li 2009	OR	0.38	0.22	0.69	0.0009	0.126639	-3.31821	0.000905955	93	<0.0001		weak	Low
Zhao 2023b	Hypoglycemic agents and incidence of pancreatic cancer in diabetic patients: a meta-analysis	Meta-analysis		Patients with diabetes	Diabetes	Diabetes medication	Metformin therapy	3250	No		6	3	0	0	9		Multiple risk factors single cancer	Metformin use vs. no use	Metformin use vs. no use	OR	1.04	0.73	1.46	.	0.0767934	0.221807	0.824464	Lee 2018	OR	0.86	0.77	0.96	.	0.0244338	-2.68078	0.00734517	88.5	0	NB. the comparator was not no medications, they were often taking other meds	not significant	Low
Singh 2013	Anti-Diabetic Medications and Risk of Pancreatic Cancer in Patients With Diabetes Mellitus: A Systematic Review and Meta-Analysis	Systematic review; Meta-analysis		Patients with diabetes	Diabetes	Diabetes medication	Metformin therapy	1750	No		6	3	0	0	9		Multiple risk factors single cancer	metformin use vs. non use	Metformin use vs. no use	OR	0.76	0.57	1.03	0.073	0.0655516	-1.81821	0.0690325	Bodmer 2012	OR	1.004	0.782	1.289	0.975	0.0553689	0.031312	0.975021	86	<0.01		not significant	Low
Franciosi 2013	Metformin Therapy and Risk of Cancer in Patients with Type 2 Diabetes: Systematic Review	Systematic review; Meta-analysis			Diabetes	Diabetes medication	Metformin therapy		No		.	.	.	.	.	Although RCTs included they were analysed separately - the results I quote for meta-analysis are observational studies only	Single risk factor multiple cancers	metformin use vs. sulphonylureas	Metformin vs. sulphonylureas	OR	0.42	0.21	0.84	0.02	0.153587	-2.45302	0.0141664	.	.	.	.	.	.				93	<0.0001		weak	Low
Gandini 2014	Metformin and cancer risk and mortality: A systematic review and meta-analysis taking into account biases and confounders	Systematic review; Meta-analysis		patients with type 2 diabetes	Diabetes	Diabetes medication	Metformin therapy		No		8	1	2	0	11		Single risk factor multiple cancers	metformin users vs. non-users or users of other antidiabetic drugs	Metformin vs. no medication or other antidiabetic drugs	RR	0.75	0.49	1.15	.	0.0945158	-1.32188	0.186207	Ruiter 2012	RR	0.73	0.66	0.8	.	0.0213128	-6.41292	1.42756e-10	84	.		not significant	Low
Pan 2017	Relationship of metformin with the risk of pancreatic cancer in patients with type 2 diabetes: a meta-analysis	Meta-analysis		patients with type 2 diabetes	Diabetes	Diabetes medication	Metformin therapy	2105	No		7	2	0	0	9		Single risk factor single cancer	metformin vs. non metformin drug treatment for T2DM	Metformin use (vs. other antidiabetic drugs)	Risk ratio	0.61	0.55	0.67	<0.00001	0.0218653	-9.81783	0	Van 2011	Risk ratio	0.64	0.56	0.74	.	0.0308785	-6.27686	3.45475e-10	31	0.17	metformin vs. sulfonylureas: 6 studies, RR 0.57 (95% CI (0.51, 0.640, P<0.001) (I2=0), metformin vs. insulin: 5 studies RR was 0.61 (95% CI (0.53, 0.70), P<0.001) (I2=0)	highly suggestive	Low
Wang 2014a	Metformin is associated with reduced risk of pancreatic cancer in patients with type 2 diabetes mellitus: a systematic review and meta-analysis.	Systematic review; Meta-analysis		Patients with type 2 diabetes	Diabetes	Diabetes medication	Metformin therapy	4260	No		10	3	0	0	13		Single risk factor single cancer	Metformin vs. other glucose lowering agent in patients with T2DM	Metformin use (vs. other antidiabetic drugs)	RR	0.63	0.46	0.86	0.003	0.0693216	-2.89462	0.00379621	Bodmer 2012	RR	0.83	0.57	1.21	.	0.0833955	-0.970339	0.331878	86	<0.00001		weak	Low
Hu 2023	The relationship between the use of metformin and the risk of pancreatic cancer in patients with diabetes: a systematic review and meta-analysis	Systematic review; Meta-analysis		patients with type 2 diabetes	Diabetes	Diabetes medication	Metformin therapy		No		18	6	0	0	24		Single risk factor single cancer	Use of metformin vs. not using metformin/using other medications	Use of metformin vs. not using metformin/using other medications	OR	0.82	0.69	0.98	.	0.0388717	-2.2172	0.0266097	Lee 2018	OR	0.86	0.77	0.96	.	0.0244338	-2.68078	0.00734517	88.4	0	Subgroup analysis showed that compared with the use of hypoglycemic drugs, the use of metformin could reduce the risk of pancreatic cancer in patients with type 2 diabetes (OR=0.79, 95% CI (0.66, 0.94)). However, compared with no drugs or only diet therapy, metformin users might increase the risk of pancreatic cancer (OR=2.19, 95% CI (1.08, 4.44)).' NB. only 2 studies in the comparison to no drug…	weak	Low
Zhao 2023b	Hypoglycemic agents and incidence of pancreatic cancer in diabetic patients: a meta-analysis	Meta-analysis		Patients with diabetes	Diabetes	Diabetes medication	Sulfonylurea therapy	3234	No		6	0	0	0	6		Multiple risk factors single cancer	Sulfonylureas use vs. no use	Sulfonylureas use vs. no use	OR	1.79	1.29	2.49	.	0.0728596	3.47041	0.000519655	Lee 2018	OR	1.73	1.57	1.91	.	0.0217178	10.9609	0	84.4	0	NB. the comparator was not no medications, they were often taking other meds	suggestive	Low
Singh 2013	Anti-Diabetic Medications and Risk of Pancreatic Cancer in Patients With Diabetes Mellitus: A Systematic Review and Meta-Analysis	Systematic review; Meta-analysis		Patients with diabetes	Diabetes	Diabetes medication	Sulfonylurea therapy	1616	No		5	3	0	0	8		Multiple risk factors single cancer	SUs use vs. non use	Sulfonylureas use vs. no use	OR	1.71	1.28	2.28	<0.001	0.0639604	3.64282	0.000269671	Bodmer 2012	OR	1.31	1.021	1.681	0.034	0.0552403	2.12293	0.0337597	79	<0.01		suggestive	Low
Bosetti 2013	Cancer risk for patients using thiazolidinediones for type 2 diabetes: A meta-analysis	Meta-analysis		adults with type 2 diabetes	Diabetes	Diabetes medication	Thiazolidinedione therapy	792	No		2	1	0	0	3		Single risk factor multiple cancers	Thiazolidinediones use vs. Never used or no current use of thiazolidinediones	Thiazolidinediones use vs. vs. no use	RR	1.06	0.76	1.48	.	0.0738388	0.342718	0.731811	Ferrara	RR	1.13	0.83	1.54	.	0.0684803	0.775091	0.438286	34.9	0.215		not significant	Low
Colmers 2012a	Thiazolidinedione use and cancer incidence in type 2 diabetes: A systematic review and meta-analysis	Systematic review; Meta-analysis		individuals with type 2 diabetes	Diabetes	Diabetes medication	Thiazolidinedione therapy		No		3	1	0	0	4	Ferrara 2011 included twice as separated into non piaglitazone TZDs and pioglitazone. 3 RCTs were found but the heterogeneity (I2=89%) madmeant authors decided not to proceed with meta-analysis.	Single risk factor multiple cancers	TZD ever use vs. never use	Thiazolidinediones use vs. vs. no use	Rate ratio	1.04	0.76	1.43	0.81	0.0700312	0.243225	0.807831	Ferrara 2011	HR	1.2	0.83	1.74	.	0.0820079	0.965531	0.334279	36	0.2		not significant	Low
Zhao 2023b	Hypoglycemic agents and incidence of pancreatic cancer in diabetic patients: a meta-analysis	Meta-analysis		Patients with diabetes	Diabetes	Diabetes medication	Thiazolidinedione therapy	3239	No		6	1	0	0	7		Multiple risk factors single cancer	TZDs use vs. no use	Thiazolidinediones use vs. vs. no use	OR	1.13	0.73	1.75	.	0.0968661	0.547957	0.583722	Lee 2018	OR	0.82	0.68	0.98	.	0.0404891	-2.12863	0.0332851	87.3	0	NB. the comparator was not no medications, they were often taking other meds	not significant	Low
Singh 2013	Anti-Diabetic Medications and Risk of Pancreatic Cancer in Patients With Diabetes Mellitus: A Systematic Review and Meta-Analysis	Systematic review; Meta-analysis		Patients with diabetes	Diabetes	Diabetes medication	Thiazolidinedione therapy	848	No		4	1	0	0	5		Multiple risk factors single cancer	TZDs use vs. non use	Thiazolidinediones use vs. vs. no use	OR	1.03	0.81	1.3	0.844	0.0524128	0.244925	0.806514	Li 2009	OR	1.55	0.781	3.075	0.21	0.151835	1.25354	0.210009	5	0.38		not significant	Low
Kumar 2022	The Role of Circulating Protein and Metabolite Biomarkers in the Development of Pancreatic Ductal Adenocarcinoma (PDAC): A Systematic Review and Meta-analysis.	Systematic review; Meta-analysis			Diabetes	Diabetes test result	C-peptide	1410	No		3	0	0	0	3		Multiple risk factors single cancer	highest vs. reference range for each biomarker	C-peptide (highest level vs. reference range)	RR	1.02	0.62	1.68	0.95	0.110438	0.0778732	0.937929	Nogueira 2017	RR	0.67	0.47	0.96	.	0.0791259	-2.19808	0.0279432	71	0.03		not significant	Low
Kumar 2022	The Role of Circulating Protein and Metabolite Biomarkers in the Development of Pancreatic Ductal Adenocarcinoma (PDAC): A Systematic Review and Meta-analysis.	Systematic review; Meta-analysis			Diabetes	Diabetes test result	Glucose		No	don't have numbers of cases for glucose because 1 of the included studies was missing this information	4	0	0	0	4		Multiple risk factors single cancer	highest vs. reference range for each biomarker	Glucose (highest level vs. reference range)	RR	1.61	1.16	2.22	0.004	0.071912	2.8761	0.00402625	Jee 2005	RR	2	1.66	2.41	.	0.0413033	7.28828	3.13971e-13	76	0.005		weak	Low
Zhan 2024	Metabolic syndrome, its components, and gastrointestinal cancer risk: a meta-analysis of 31 prospective cohorts and Mendelian randomization study.	Meta-analysis			Diabetes	Diabetes test result	Glucose		Yes		3	0	0	0	3		Single risk factor multiple cancers	Hyperglycaemia (fasting blood glucose FBG≥100 mg/dL (≥5.6 mmol/L) or previously diagnosed T2DM, or Hb1Ac ≥5.7% of total)	Hyperglycaemia (FBG≥100 mg/dL (≥5.6 mmol/L) or previously diagnosed T2DM, or Hb1Ac ≥5.7% of total)	RR	1.13	1.04	1.22	0.003	0.0176853	3.00127	0.00268856	.	.	.	.	.	.				75.4	0.017		weak	Low
Zhan 2024	Metabolic syndrome, its components, and gastrointestinal cancer risk: a meta-analysis of 31 prospective cohorts and Mendelian randomization study.	Meta-analysis			Diabetes	Diabetes test result	Glucose		Yes		3	0	0	0	3		Single risk factor multiple cancers	Hyperglycaemia (fasting blood glucose FBG≥100 mg/dL (≥5.6 mmol/L) or previously diagnosed T2DM, or Hb1Ac ≥5.7% of total)	Hyperglycaemia (FBG≥100 mg/dL (≥5.6 mmol/L) or previously diagnosed T2DM, or Hb1Ac ≥5.7% of total)	RR	1.24	1.14	1.35	<0.001	0.0187319	4.98731	6.12248e-07	.	.	.	.	.	.				72.2	0.27		weak	Low
Zhan 2024	Metabolic syndrome, its components, and gastrointestinal cancer risk: a meta-analysis of 31 prospective cohorts and Mendelian randomization study.	Meta-analysis			Diabetes	Diabetes test result	Glucose		Yes		4	0	0	0	4		Single risk factor multiple cancers	Hyperglycaemia (fasting blood glucose FBG≥100 mg/dL (≥5.6 mmol/L) or previously diagnosed T2DM, or Hb1Ac ≥5.7% of total)	Hyperglycaemia (FBG≥100 mg/dL (≥5.6 mmol/L) or previously diagnosed T2DM, or Hb1Ac ≥5.7% of total)	RR	1.3	1.14	1.47	<0.001	0.0281664	4.04536	5.22434e-05	.	.	.	.	.	.				80.9	<0.001		weak	Low
Zhong 2023	Correlation between pancreatic cancer and metabolic syndrome: A systematic review and meta-analysis.	Systematic review; Meta-analysis			Diabetes	Diabetes test result	Glucose	9434	Yes		4	0	0	0	4	2 case control studies found but not included in meta-analyses	Single risk factor single cancer	Hyperglycaemia (Fasting Plasma Glucose ≥5.6 mmol/L (100 mg/dL) or use of an antidiabetic drug or Hba1c≥5.7)	Hyperglycaemia (FBG≥100 mg/dL (≥5.6 mmol/L) or previously diagnosed T2DM, or Hb1Ac ≥5.7% of total)	RR	1.55	1.42	1.7	<0.001	0.0199389	9.54574	0	Park 2022	RR	1.51	1.34	1.69	.	0.0257097	6.96146	3.36753e-12	0	0.655	definitions for components of metabolic syndrome varied by study but were collated.	highly suggestive	Low
Liao 2015	Blood glucose concentration and risk of pancreatic cancer: Systematic review and dose-response meta-analysis	Systematic review; Meta-analysis			Diabetes	Diabetes test result	Glucose	2408	No	Gender disaggregation only for some studies	7	2	0	0	9		Single risk factor single cancer	per 0.56 mmol/L (10 mg/dL) increase in fasting blood glucose	Glucose (fasting: per 0.56 mmol/L (10 mg/dL) increase)	Rate ratio	1.14	1.06	1.24	.	0.0173765	3.27482	0.00105729	Jee 2005	rate ratio	1.06	1	1.13	.	0.0135404	1.86891	0.0616349	27	0.206	Sensitivity analysis excluding blood glucose categories in the range of diabetes showed similar results (pooled rate ratio per 0.56 mmol/L increase in fasting blood glucose was 1.15, 95% confidence interval 1.05 to 1.27; P=0.003)	weak	Low
Mandic 2024	Overcoming underestimation of the association of excess weight with pancreatic cancer due to prediagnostic weight loss: Umbrella review of systematic reviews, meta-analyses, and pooled-analyses.	Meta-analysis; Umbrella review			Measurements	Anthropometric measures	BMI	14362	No	Counted only for the new meta-analysis of cohort studies and including only those studies in each stratum - could be overestimate as case numbers not given by each strata for those studies included in more than one level	24	0	0	9 systematic reviews and meta-analyses 4 pooled analyses	24	The authors found the above number of types of studies for the umbrella review but also pulled together a set of cohort studies including new ones not yet meta-analysed and did a new analysis on these. I am reporting the results for this below.	Multiple risk factors single cancer	BMI	BMI (risk per 5kg/m2 increase) no exclusion of early follow up	RR	1.08	1.06	1.11	.	0.00510641	6.54546	5.93143e-11	Arjani 2022	RR	1.09	1.04	1.13	.	0.00919518	4.07023	4.69667e-05	21	0.18		highly suggestive	Low
Mandic 2025	Overcoming underestimation of the association of excess weight with pancreatic cancer due to prediagnostic weight loss: Umbrella review of systematic reviews, meta-analyses, and pooled-analyses.	Meta-analysis; Umbrella review			Measurements	Anthropometric measures	BMI	46134	No	Counted only for the new meta-analysis of cohort studies and including only those studies in each stratum - could be overestimate as case numbers not given by each strata for those studies included in more than one level	9	0	0	9 systematic reviews and meta-analyses 4 pooled analyses	9	The authors found the above number of types of studies for the umbrella review but also pulled together a set of cohort studies including new ones not yet meta-analysed and did a new analysis on these. I am reporting the results for this below.	Multiple risk factors single cancer	BMI	BMI (risk per 5kg/m2 increase) excluding >=1y f/u	RR	1.07	1.03	1.11	.	0.00828718	3.54569	0.000391587	Park 2022	RR	1.06	1.04	1.08		0.00418123	6.05226	1.42831e-09	75	<0.01		suggestive	Low
Mandic 2024	Overcoming underestimation of the association of excess weight with pancreatic cancer due to prediagnostic weight loss: Umbrella review of systematic reviews, meta-analyses, and pooled-analyses.	Umbrella review			Measurements	Anthropometric measures	BMI	14497	No	Counted only for the new meta-analysis of cohort studies and including only those studies in each stratum - could be overestimate as case numbers not given by each strata for those studies included in more than one level	6	0	0	9 systematic reviews and meta-analyses 4 pooled analyses	6	The authors found the above number of types of studies for the umbrella review but also pulled together a set of cohort studies including new ones not yet meta-analysed and did a new analysis on these. I am reporting the results for this below.	Multiple risk factors single cancer	BMI	BMI (risk per 5kg/m2 increase) excluding >=2y f/u	RR	1.08	1.03	1.14	.	0.0112417	2.97318	0.00294729	Arjani 2024	RR	1.1	1.05	1.15		0.0100787	4.10694	4.0093e-05	58	0.04		weak	Low
Alsamarrai 2014	Factors that affect risk for pancreatic disease in the general population: a systematic review and meta-analysis of prospective cohort studies.	Systematic review; Meta-analysis	included prospective cohort studies only	Adults	Measurements	Anthropometric measures	BMI	8133	No		9	0	0	0	9	only prospective cohort studies eligible for inclusion	Multiple risk factors multiple outcomes including cancer	BMI>25 vs. normal BMI	Overweight vs. normal weight	RR	1.3	0.9	1.87	0.16	0.0810202	1.40636	0.159618	Arnold 2009	RR	1.24	1.18	1.3	.	0.0107299	8.70664	0	97	<0.00001		not significant	Low
Larsson 2007	Body mass index and pancreatic cancer risk: A meta-analysis of prospective studies.	Meta-analysis			Measurements	Anthropometric measures	BMI	8062	Yes		20	1	0	0	21		Single risk factor single cancer	Increased risk per 5kg/m2 BMI	BMI (risk per 5kg/m2 increase)	RR	1.12	1.06	1.17	.	0.0109388	4.49941	6.81426e-06	Calle 2003	RR	1.17	1.12	1.22	.	0.00947495	7.19643	6.18172e-13	26.1	0.13		suggestive	Unclear
Larsson 2007	Body mass index and pancreatic cancer risk: A meta-analysis of prospective studies.	Meta-analysis			Measurements	Anthropometric measures	BMI	2646	Yes		10	0	0	0	10	43+210+1650+33+105+209+65+61+41+229	Single risk factor single cancer	Increased risk per 5kg/m2 BMI	BMI (risk per 5kg/m2 increase) (F)	RR	1.1	1.02	1.19	.	0.0170783	2.42371	0.015363	Calle 2003	RR	1.17	1.1	1.25	.	0.0141626	4.81451	1.47564e-06	35.6	0.12		weak	Unclear
Larsson 2007	Body mass index and pancreatic cancer risk: A meta-analysis of prospective studies.	Meta-analysis			Measurements	Anthropometric measures	BMI	4202	Yes		13	0	0	0	13	96+140+172+1908+31+137+147+466+64+75+22+246+698	Single risk factor single cancer	Increased risk per 5kg/m2 BMI	BMI (risk per 5kg/m2 increase) (M)	RR	1.16	1.05	1.28	.	0.021944	2.93738	0.00330999	Calle 2003	RR	1.16	1.1	1.24	.	0.0132727	4.85643	1.1952e-06	64.8	0.001		weak	Unclear
Aune 2012a	Body mass index, abdominal fatness and pancreatic cancer risk: a systematic review and non-linear dose-response meta-analysis of prospective studies.	Systematic review; Meta-analysis	non linear dose response meta-analysis, only prospective studies	adults	Measurements	Anthropometric measures	BMI	9504	Yes		23	0	0	0	23	Prospective only	Multiple risk factors single cancer	per 5 unit increase	BMI (risk per 5kg/m2 increase)	RR	1.1	1.07	1.14	.	0.00702068	5.89582	3.72823e-09	Jee 2008	RR	1.16	1.08	1.23	.	0.0144085	4.47361	7.69115e-06	19	0.2		highly suggestive	Low
Aune 2012a	Body mass index, abdominal fatness and pancreatic cancer risk: a systematic review and non-linear dose-response meta-analysis of prospective studies.	Systematic review; Meta-analysis	non linear dose response meta-analysis, only prospective studies	adults	Measurements	Anthropometric measures	BMI		Yes		15	0	0	0	15			per 5 unit increase	BMI (risk per 5kg/m2 increase) (F)	RR	1.1	1.04	1.16	.	0.0120981	3.42141	0.000622966	.	.	.	.	.	.				46	0.03		weak	Low
Aune 2012a	Body mass index, abdominal fatness and pancreatic cancer risk: a systematic review and non-linear dose-response meta-analysis of prospective studies.	Systematic review; Meta-analysis	non linear dose response meta-analysis, only prospective studies	adults	Measurements	Anthropometric measures	BMI		Yes		14	0	0	0	14			per 5 unit increase	BMI (risk per 5kg/m2 increase) (M)	RR	1.13	1.04	1.22	.	0.0176853	3.00127	0.00268856	.	.	.	.	.	.				42	0.05		weak	Low
Pang 2017b	Young adulthood and adulthood adiposity in relation to incidence of pancreatic cancer: a prospective study of 0.5 million Chinese adults and a meta-analysis.	Systematic review; Meta-analysis	Prospective study + meta-analysis		Measurements	Anthropometric measures	BMI	18880	No		32	0	0	0	32		Single risk factor single cancer	per 5 unit increase in BMI	BMI (risk per 5kg/m2 increase) (adulthood)	RR	1.09	1.08	1.11	.	0.00303552	12.3295	0	A Arnold 2009	RR	1.18	1.13	1.23	.	0.00939456	7.65145	1.9762e-14	35.1	0.84		highly suggestive	High
Soltani 2021	Body mass index and cancer risk in patients with type 2 diabetes: a dose-response meta-analysis of cohort studies.	Meta-analysis	Cohort studies only	Patients with type 2 diabetes only	Measurements	Anthropometric measures	BMI	666	No	Patients with type 2 diabetes only	2	0	0	0	2		Single risk factor multiple cancers	per 5 unit increase in BMI	BMI (risk per 5kg/m2 increase) (type 2 diabetes)	RR	0.97	0.84	1.11	.	0.0308785	-0.428397	0.668362	Stolzenberg-Solomon 2013	RR	1.04	0.93	1.16	.	0.0244834	0.695709	0.486611	71	0.06		not significant	Low
Pang 2017b	Young adulthood and adulthood adiposity in relation to incidence of pancreatic cancer: a prospective study of 0.5 million Chinese adults and a meta-analysis.	Systematic review; Meta-analysis	Prospective study + meta-analysis		Measurements	Anthropometric measures	BMI	4602	No		5	0	0	0	5		Single risk factor single cancer	per 5 unit increase in BMI	BMI (risk per 5kg/m2 increase) (young adulthood)	RR	1.18	1.12	1.24	.	0.0112764	6.37453	1.83528e-10	Genkinger 2015	RR	1.18	1.11	1.25	.	0.01316	5.46218	4.70333e-08	84.2	<0.01		convincing	High
Wang 2016	Associations of body mass index with cancer incidence among populations, genders, and menopausal status: A systematic review and meta-analysis.	Systematic review; Meta-analysis			Measurements	Anthropometric measures	BMI	6115	Yes		30	4	0	0	34		Multiple risk factors multiple cancers	per 5kg/m2 increase in BMI	BMI (risk per 5kg/m2 increase)	RR	1.09	1.04	1.13	.	0.00919518	4.07023	4.69667e-05	.	.	.	.	.	.				59.8	0		suggestive	Low
Wang 2016	Associations of body mass index with cancer incidence among populations, genders, and menopausal status: A systematic review and meta-analysis.	Systematic review; Meta-analysis			Measurements	Anthropometric measures	BMI	3623	Yes		.	.	.	.	18	18 total	Multiple risk factors multiple cancers	per 5kg/m2 increase in BMI	BMI (risk per 5kg/m2 increase) (F)	RR	1.08	1.02	1.13	.	0.0113465	2.94573	0.0032219	.	.	.	.	.	.				47.1	0.014		weak	Low
Wang 2016	Associations of body mass index with cancer incidence among populations, genders, and menopausal status: A systematic review and meta-analysis.	Systematic review; Meta-analysis			Measurements	Anthropometric measures	BMI	2492	Yes		.	.	.	.	16	16 total	Multiple risk factors multiple cancers	per 5kg/m2 increase in BMI	BMI (risk per 5kg/m2 increase) (M)	RR	1.1	1.01	1.19	.	0.0181698	2.2781	0.0227204	.	.	.	.	.	.				69.9	0		weak	Low
BerringtondeGonzalez 2003	A meta-analysis of obesity and the risk of pancreatic cancer.	Meta-analysis	Had to estimate the per unit increase from available data for most studies as they were reported in wider categories.	adults	Measurements	Anthropometric measures	BMI	6391	No		8	6	0	0	14		Single risk factor single cancer	Per unit increase	BMI (risk per 1kg/m2 increase)	RR	1.02	1.01	1.03	.	0.00217241	3.95881	7.53227e-05	Calle 2003	RR	1.03	1.02	1.04	.	0.00215132	5.96714	2.41443e-09		0.1	Also report the summary RR 1.19 (95% CI: 1.10 â€“1.29) for obese people (30 kg m2) compared to people with a normal body weight (22 kg m2)	suggestive	High
Aune 2012b	Height and pancreatic cancer risk: a systematic review and meta-analysis of cohort studies.	Systematic review; Meta-analysis		adults	Measurements	Anthropometric measures	Height	6165	Yes		12	0	0	0	12	Had to be prospective studies and the 12 cohorts were reported across 17 publications.	Single risk factor single cancer	dose-response per 5-cm increase in height	Height (per 5cm increase)	RR	1.07	1.03	1.12	.	0.00928082	3.16608	0.0015451	Berrington de Gonzalez 2009	RR	1.03	0.99	1.08	.	0.00963994	1.33167	0.182968	57	0.01		weak	Low
Aune 2012b	Height and pancreatic cancer risk: a systematic review and meta-analysis of cohort studies.	Systematic review; Meta-analysis		adults	Measurements	Anthropometric measures	Height	6178	Yes		12	0	0	0	12	Had to be prospective studies and the 12 cohorts were reported across 17 publications.	Single risk factor single cancer	high vs low height	Height (high vs. low)	RR	1.21	1.07	1.36	.	0.0265702	3.11572	0.00183494	Berrington de Gonzalez 2008	RR	1.09	0.94	1.25	.	0.0315771	1.18524	0.235922	40	0.08		weak	Low
Mellenthin 2022	Risk Factors for Pancreatic Cancer in Patients with New-Onset Diabetes: A Systematic Review and Meta-Analysis.	Systematic review; Meta-analysis		Patients with new onset diabetes	Measurements	Anthropometric measures	Obesity	2110	No		1	4	0	0	5		Multiple risk factors single cancer	BMI≥30 vs. BMI<30	Obesity vs. normal/overweight (new onset diabetes)	'ES'	0.67	0.45	1	.	0.0884662	-1.96601	0.0492978	Muller 2019	ES	0.71	0.58	0.86	.	0.0436404	-3.40835	0.00065358	84.3	0		weak	Low
Guh 2009	The incidence of co-morbidities related to obesity and overweight: A systematic review and meta-analysis	Systematic review; Meta-analysis			Measurements	Anthropometric measures	Obesity		Yes		6	0	0	0	6		Single risk factor multiple cancers	obese vs. normal bodyweight	Obesity vs. normal weight	RR	1.6	1.17	2.2	.	0.0699584	2.91773	0.00352584	Michaud 2001	RR	2.1	1.42	3.11	.	0.0868551	3.70985	0.000207383	.	.	Associations for overweight and obesity to pancreatic cancer slightly weaker in US than European studies	weak	Low
Guh 2009	The incidence of co-morbidities related to obesity and overweight: A systematic review and meta-analysis	Systematic review; Meta-analysis			Measurements	Anthropometric measures	Obesity		Yes		4	0	0	0	4		Single risk factor multiple cancers	obese vs. normal bodyweight	Obesity vs. normal weight	RR	2.29	1.65	3.19	.	0.0730374	4.92673	8.36185e-07	Patel 2005	RR	2.04	1.65	3.19	.	0.0730374	4.23934	2.24183e-05	.	.	Associations for overweight and obesity to pancreatic cancer slightly weaker in US than European studies	weak	Low
Zhan 2024	Metabolic syndrome, its components, and gastrointestinal cancer risk: a meta-analysis of 31 prospective cohorts and Mendelian randomization study.	Meta-analysis			Measurements	Anthropometric measures	Obesity		Yes		4	0	0	0	4		Single risk factor multiple cancers	Obesity (Waist circumference ≥94 cm in men, ≥80 cm in women, Or BMI ≥30 kg/m2)	Obesity (Waist circumference ≥94 cm in men, ≥80 cm in women, Or BMI ≥30 kg/m2)	RR	1.04	1	1.09	0.073	0.00954758	1.78405	0.0744158	.	.	.	.	.	.				40.6	0.13		not significant	Low
Zhan 2024	Metabolic syndrome, its components, and gastrointestinal cancer risk: a meta-analysis of 31 prospective cohorts and Mendelian randomization study.	Meta-analysis			Measurements	Anthropometric measures	Obesity		Yes		3	0	0	0	3		Single risk factor multiple cancers	Obesity (Waist circumference ≥94 cm in men, ≥80 cm in women, Or BMI ≥30 kg/m2)	Obesity (Waist circumference ≥94 cm in men, ≥80 cm in women, Or BMI ≥30 kg/m2) (F)	RR	1.17	1.01	1.35	0.058	0.032146	2.12113	0.0339109	.	.	.	.	.	.				68.7	0.022		weak	Low
Zhan 2024	Metabolic syndrome, its components, and gastrointestinal cancer risk: a meta-analysis of 31 prospective cohorts and Mendelian randomization study.	Meta-analysis			Measurements	Anthropometric measures	Obesity		Yes		3	0	0	0	3		Single risk factor multiple cancers	Obesity (Waist circumference ≥94 cm in men, ≥80 cm in women, Or BMI ≥30 kg/m2)	Obesity (Waist circumference ≥94 cm in men, ≥80 cm in women, Or BMI ≥30 kg/m2) (M)	RR	1.08	0.85	1.37	0.52	0.0528831	0.632031	0.527366	.	.	.	.	.	.				67.8	0.025		not significant	Low
Zhong 2023	Correlation between pancreatic cancer and metabolic syndrome: A systematic review and meta-analysis.	Systematic review; Meta-analysis			Measurements	Anthropometric measures	Obesity	10320	Yes		5	0	0	0	5	2 case control studies found but not included in meta-analyses	Single risk factor single cancer	Obesity (WC≥90 cm in men or ≥80 cmin women or BMI >25)	Obesity (WC≥90 cm in men or ≥80 cmin women or BMI >25)	RR	1.13	0.96	1.32	0.151	0.0352813	1.50444	0.132469	Park 2022	RR	1.07	0.87	1.32	.	0.0461874	0.636186	0.524655	61.3	0.035	definitions for components of metabolic syndrome varied by study but were collated.	not significant	Low
Xue 2017	Body mass index and the risk of cancer in women compared with men: a meta-analysis of prospective cohort studies	Meta-analysis			Measurements	Anthropometric measures	Obesity		Yes	Info on numbers of cases not gender diaggregated, total number 10076	12	0	0	0	12	Info on cohorts not gender disaggregated	Single risk factor multiple cancers	obesity vs. normal weight (F)	Obesity vs. normal weight (F)	RR	1.28	1.07	1.54	.	0.0403411	2.65759	0.00787017	.	.	.	.	.	.				.	.	Relative risk ratios for women compared with men for overweight vs. normal and obese vs. normal were both non significant with I2<50%. See supplementary file at: https://cdn-links.lww.com/permalink/ejcp/a/ejcp_2016_01_12_zhou_ejcp062397_sdc3.pdf	weak	Low
Xue 2017	Body mass index and the risk of cancer in women compared with men: a meta-analysis of prospective cohort studies	Meta-analysis			Measurements	Anthropometric measures	Obesity		Yes	Info on numbers of cases not gender diaggregated, total number 10076	12	0	0	0	12	Info on cohorts not gender disaggregated	Single risk factor multiple cancers	obesity vs. normal weight (M)	Obesity vs. normal weight (M)	RR	1.45	1.21	1.75	.	0.0408808	3.94728	7.90433e-05	.	.	.	.	.	.				.	.	Relative risk ratios for women compared with men for overweight vs. normal and obese vs. normal were both non significant with I2<50%. See supplementary file at: https://cdn-links.lww.com/permalink/ejcp/a/ejcp_2016_01_12_zhou_ejcp062397_sdc3.pdf	weak	Low
Guh 2009	The incidence of co-morbidities related to obesity and overweight: A systematic review and meta-analysis	Systematic review; Meta-analysis			Measurements	Anthropometric measures	Overweight		Yes		6	0	0	0	6		Single risk factor multiple cancers	overweight vs. normal bodyweight	Overweight vs. normal weight	RR	1.24	0.98	1.56	.	0.0515047	1.81385	0.0697013	Michaud 2001	RR	1.46	1.06	2.01	.	0.0708904	2.31841	0.0204271	.	.	Associations for overweight and obesity to pancreatic cancer slightly weaker in US than European studies	not significant	Low
Guh 2009	The incidence of co-morbidities related to obesity and overweight: A systematic review and meta-analysis	Systematic review; Meta-analysis			Measurements	Anthropometric measures	Overweight		Yes		4	0	0	0	4		Single risk factor multiple cancers	overweight vs. normal bodyweight	Overweight vs. normal weight	RR	1.28	0.94	1.75	.	0.0688546	1.55705	0.119459	Patel 2005	RR	0.92	0.62	1.36	.	0.0870274	-0.416101	0.677336	.	.	Associations for overweight and obesity to pancreatic cancer slightly weaker in US than European studies	not significant	Low
Xue 2017	Body mass index and the risk of cancer in women compared with men: a meta-analysis of prospective cohort studies	Meta-analysis			Measurements	Anthropometric measures	Overweight		Yes	Info on numbers of cases not gender diaggregated, total number 10076	12	0	0	0	12	Info on cohorts not gender disaggregated	Single risk factor multiple cancers	overweight vs. normal weight (F)	Overweight vs. normal weight (F)	RR	1.15	1.03	1.29	.	0.0249369	2.43406	0.0149305	.	.	.	.	.	.				.	.	Relative risk ratios for women compared with men for overweight vs. normal and obese vs. normal were both non significant with I2<50%. See supplementary file at: https://cdn-links.lww.com/permalink/ejcp/a/ejcp_2016_01_12_zhou_ejcp062397_sdc3.pdf	weak	Low
Xue 2017	Body mass index and the risk of cancer in women compared with men: a meta-analysis of prospective cohort studies	Meta-analysis			Measurements	Anthropometric measures	Overweight		Yes	Info on numbers of cases not gender diaggregated, total number 10076	12	0	0	0	12	Info on cohorts not gender disaggregated	Single risk factor multiple cancers	overweight vs. normal weight (M)	Overweight vs. normal weight (M)	RR	1.09	1.02	1.16	.	0.0142494	2.62652	0.0086262	.	.	.	.	.	.				.	.	Relative risk ratios for women compared with men for overweight vs. normal and obese vs. normal were both non significant with I2<50%. See supplementary file at: https://cdn-links.lww.com/permalink/ejcp/a/ejcp_2016_01_12_zhou_ejcp062397_sdc3.pdf	weak	Low
Xue 2017	Body mass index and the risk of cancer in women compared with men: a meta-analysis of prospective cohort studies	Meta-analysis			Measurements	Anthropometric measures	Underweight		Yes	Info on numbers of cases not gender diaggregated, total number 10076	12	0	0	0	12	Info on cohorts not gender disaggregated	Single risk factor multiple cancers	underweight vs. normal weight (F)	Underweight vs. normal weight (F)	RR	0.88	0.7	1.11	.	0.0510778	-1.08692	0.277073	.	.	.	.	.	.				.	.		not significant	Low
Xue 2017	Body mass index and the risk of cancer in women compared with men: a meta-analysis of prospective cohort studies	Meta-analysis			Measurements	Anthropometric measures	Underweight		Yes	Info on numbers of cases not gender diaggregated, total number 10076	12	0	0	0	12	Info on cohorts not gender disaggregated	Single risk factor multiple cancers	underweight vs. normal weight (M)	Underweight vs. normal weight (M)	RR	1.01	0.77	1.33	.	0.0605513	0.0713672	0.943106	.	.	.	.	.	.				.	.		not significant	Low
Li 2023	Abdominal obesity and digestive system cancer: a systematic review and meta-analysis of prospective studies	Systematic review; Meta-analysis			Measurements	Anthropometric measures	Waist circumference	2573	No		6	0	0	0	6	prospective cohort only eligible	Single risk factor multiple cancers	Highest vs lowest measurement of waist circumference category in study	Waist circumference (highest vs lowest)	RR	1.33	1.16	1.53	.	0.0306718	4.03797	5.39169e-05	Arthur 2018	RR	1.38	1.14	1.66	.	0.0416335	3.35977	0.000780062	0	0.73		suggestive	Low
Aune 2012a	Body mass index, abdominal fatness and pancreatic cancer risk: a systematic review and non-linear dose-response meta-analysis of prospective studies.	Systematic review; Meta-analysis	non linear dose response meta-analysis, only prospective studies	adults	Measurements	Anthropometric measures	Waist circumference	949	Yes		5	0	0	0	5	Prospective only	Multiple risk factors single cancer	per 10cm increase	Waist circumference (per 10cm increase)	RR	1.11	1.05	1.18	.	0.0129318	3.50477	0.000457009	Stolzenberg-Solomon 2008	RR	1.11	1	1.24	.	0.0238321	1.90176	0.0572019	0	0.74		weak	Low
Aune 2012a	Body mass index, abdominal fatness and pancreatic cancer risk: a systematic review and non-linear dose-response meta-analysis of prospective studies.	Systematic review; Meta-analysis	non linear dose response meta-analysis, only prospective studies	adults	Measurements	Anthropometric measures	Waist-to-hip ratio	1047	Yes		4	0	0	0	4	Prospective only	Multiple risk factors single cancer	per 0.1 unit increment	Waist to hip ratio (per 0.1 unit increase)	RR	1.19	1.09	1.31	.	0.0203686	3.709	0.000208082	Stolzenberg-Solomon 2008	RR	1.16	0.97	1.39	.	0.0398579	1.61719	0.105836	11	0.34		suggestive	Low
Zhong 2023	Correlation between pancreatic cancer and metabolic syndrome: A systematic review and meta-analysis.	Systematic review; Meta-analysis			Measurements	Cardiovascular measures	Blood pressure	9434	Yes		4	0	0	0	4	2 case control studies found but not included in meta-analyses	Single risk factor single cancer	Hypertension (systolic ≥130 or diastolic ≥80 mmHg or the use of antihypertensive agents)	Hypertension (SBP ≥130 DBP ≥80 mmHg or the use of antihypertensive agents)	RR	1.1	1.01	1.19	0.027	0.0181698	2.2781	0.0227204	Park 2022	RR	1.08	0.98	1.19	.	0.0215104	1.55384	0.120223	0	0.704	definitions for components of metabolic syndrome varied by study but were collated.	weak	Low
Zhan 2024	Metabolic syndrome, its components, and gastrointestinal cancer risk: a meta-analysis of 31 prospective cohorts and Mendelian randomization study.	Meta-analysis			Measurements	Cardiovascular measures	Blood pressure		Yes		3	0	0	0	3		Single risk factor multiple cancers	Hypertension (SBP≥130, DBP≥85 mmHg or previously diagnosed hypertension, or use of anti-hypertensive medications)	Hypertension (SBP≥130, DBP≥85 mmHg or previously diagnosed hypertension, or use of anti-hypertensive medications)	RR	1.08	1	1.18	0.042	0.0183372	1.82272	0.0683451	.	.	.	.	.	.				15	0.31		not significant	Low
Zhan 2024	Metabolic syndrome, its components, and gastrointestinal cancer risk: a meta-analysis of 31 prospective cohorts and Mendelian randomization study.	Meta-analysis			Measurements	Cardiovascular measures	Blood pressure	9461	Yes		4	0	0	0	4		Single risk factor multiple cancers	Hypertension (SBP≥130, DBP≥85 mmHg or previously diagnosed hypertension, or use of anti-hypertensive medications)	Hypertension (SBP≥130, DBP≥85 mmHg or previously diagnosed hypertension, or use of anti-hypertensive medications)	RR	1.12	1.08	1.17	<0.001	0.00886788	5.55014	2.85437e-08	.	.	.	.	.	.				23.6	0.26		highly suggestive	Low
Zhan 2024	Metabolic syndrome, its components, and gastrointestinal cancer risk: a meta-analysis of 31 prospective cohorts and Mendelian randomization study.	Meta-analysis			Measurements	Cardiovascular measures	Blood pressure		Yes		3	0	0	0	3		Single risk factor multiple cancers	Hypertension (SBP≥130, DBP≥85 mmHg or previously diagnosed hypertension, or use of anti-hypertensive medications)	Hypertension (SBP≥130, DBP≥85 mmHg or previously diagnosed hypertension, or use of anti-hypertensive medications)	RR	1.24	1.12	1.38	<0.001	0.0231278	4.03936	5.35964e-05	.	.	.	.	.	.				0	0.49		weak	Low
Song 2020	The association between acid-suppressive agent use and the risk of cancer: a systematic review and meta-analysis	Systematic review; Meta-analysis			Medication	Acid suppressive agents	Acid suppressive agents (PPIs and H2 receptor antagonists)		No		2	5	0	0	7		Single risk factor multiple cancers	Use vs. non use of acid suppressive agents	PPI or H2 receptor antagonist	Risk ratio	1.5	0.92	2.45	0.1	0.108515	1.62274	0.104645	.	.	.	.	.	.				99	<0.00001	Sub group analyses explored type of acid suppressant, duration of drug, cumulative daily dose and found no significant impact of any of these on pancreatic cancer risk.	not significant	High
Alkhushaym 2023	Peptic Ulcer Disease and its Treatments and Risk of Pancreatic Cancer: a Meta-analysis.	Meta-analysis			Medication	Acid suppressive agents	H2 receptor antagonist	22948	No		1	6	0	0	7		Multiple risk factors single cancer	H2 antagonist users vs. non users	H2 receptor antagonist	OR	1.25	1.04	1.49	0.016	0.0398349	2.43279	0.014983	Hicks 2018	OR	1.02	0.939	1.108	0.641	0.0183352	0.469051	0.639033	80	.		weak	High
Laoveeravat 2020	Proton pump inhibitors and histamine-2 receptor antagonists on the risk of pancreatic cancer: a systematic review and meta-analysis.	Systematic review; Meta-analysis			Medication	Acid suppressive agents	H2 receptor antagonist	14843	No		0	5	0	0	5		Multiple risk factors single cancer	H2RA use vs. no use	H2 receptor antagonist	RR	1.26	1.02	1.57	0.03	0.0477805	2.10066	0.0356708	Hicks 2018	RR	1.02	0.94	1.11		0.0184171	0.466966	0.640524	86.5	0	To assess the stability of the results of the meta-analysis, we conducted a sensitivity analysis by excluding one study at a time. All results remained significant except that the exclusion of a study by Hick et al. changed the pooled RR to 1.87 (95% CI:1.00â€“3.51), P Â¼ 0.05. The association between H2RA and pancreatic cancer was not significant after the exclusion of one study at a time (Suppl…	weak	Low
Poly 2022	Proton Pump Inhibitors Use and the Risk of Pancreatic Cancer: Evidence from Eleven Epidemiological Studies, Comprising 1.5 Million Individuals	Systematic review; Meta-analysis			Medication	Acid suppressive agents	PPIs	51629	No		3	8	0	0	11		Single risk factor single cancer	PPI	PPI	Risk ratio	1.63	1.2	2.22	0.002	0.0681561	3.11326	0.00185032	Lasalle 2021	Risk ratio	1.05	1.011	1.091	0.012	0.00843714	2.51143	0.0120243	99.14	<0.001	Subgroup analysis showed that the pooled RR for rabeprazole and lansoprazole was 4.08 (95%CI: 0.61â€“26.92) and 2.25 (95%CI: 0.83â€“6.07), respectively. Moreover, the risk of pancreatic cancer was established for both the Asian (RRadj. 1.37, 95%CI: 0.98â€“1.81) and Western populations (RRadj.2.76, 95%CI: 0.79â€“9.5)'	weak	Low
Laoveeravat 2020	Proton pump inhibitors and histamine-2 receptor antagonists on the risk of pancreatic cancer: a systematic review and meta-analysis.	Systematic review; Meta-analysis			Medication	Acid suppressive agents	PPIs	22042	No		1	6	0	0	7		Multiple risk factors single cancer	PPI use vs. no use	PPI	RR	1.73	1.16	2.57	0.007	0.0881314	2.70104	0.00691239	Hicks 2018	RR	1.04	0.97	1.11		0.0149365	1.14038	0.254128	99.2	0	To assess the stability of the results of the meta-analysis, we conducted a sensitivity analysis by excluding one study at a time. All results remained significant except that the exclusion of a study by Hick et al. changed the pooled RR to 1.87 (95% CI:1.00â€“3.51), P Â¼ 0.05. The association between H2RA and pancreatic cancer was not significant after the exclusion of one study at a time (Suppl…	weak	Low
Alkhushaym 2023	Peptic Ulcer Disease and its Treatments and Risk of Pancreatic Cancer: a Meta-analysis.	Meta-analysis			Medication	Acid suppressive agents	PPIs	44793	No		3	10	1	0	14		Multiple risk factors single cancer	PPI users vs. non users	PPI	OR	1.76	1.26	2.46	0.001	0.0741236	3.31221	0.000925634	Boursi 2017	OR	1.51	1.2	1.9	0	0.0509113	3.51547	0.000438985	98	.		suggestive	High
Zeng 2021	Comprehensive analysis of proton pump inhibitors and risk of digestive tract cancers.	Systematic review; Meta-analysis			Medication	Acid suppressive agents	PPIs		No		3	6	0	0	9		Single risk factor multiple cancers	PPi users vs. non-users	PPI	RR	1.72	1.05	2.82	.	0.109454	2.15185	0.0314093	Hicks 2018	RR	1.04	0.97	1.11	.	0.0149365	1.14038	0.254128	98.3	<0.001	For PC specifically: 'The relative risks of North America, Europe and Asia subgroups were not significantly different' 'The association between PPI and digestive tract cancers is stronger in people with minimal exposure. When cumulative defined daily dose or duration increases, the risks decline and become non-significant.'	weak	Low
Tran 2024	Proton pump inhibitors and risk of gastrointestinal cancer: A meta-analysis of cohort studies.	Meta-analysis			Medication	Acid suppressive agents	PPIs		No		3	0	0	0	3		Single risk factor multiple cancers	PPI users vs. non-users	PPI	OR/RR/HR	1.8	1.34	2.42	.	0.0654874	3.89804	9.69742e-05	Brusselaers 2020	OR/RR/HR	2.22	2.12	2.32	.	0.00998779	34.6777	0	88.6	.		weak	Low
Alkhushaym 2020	Exposure to proton pump inhibitors and risk of pancreatic cancer: a meta-analysis.	Meta-analysis			Medication	Acid suppressive agents	PPIs	73985	No		2	9	1	0	12	-	Single risk factor single cancer	Presence or absence of record of taking PPI	PPI	OR	1.75	1.12	2.72	0.014	0.0983038	2.47232	0.0134241	Boursi	OR	1.51	1.2	1.9	0	0.0509113	3.51547	0.000438985	99	.	The overall significant association between PPI exposure and pancreatic cancer risk was confirmed for high-quality studies (OR = 1.87, 95%CI = 1.05â€“3.36, p = 0.035, I2 = 99.4% ... observational studies (OR = 1.71,95%CI = 1.09â€“2.68, p = 0.020, I2 = 99.1% ... case-control studies (aOR = 1.81, 95%CI = 1.05â€“3.13, p = 0.033, I2 = 99.2% ... and studies in which pancreatic cancer risk was the prim…	weak	Low
Larsson 2006	Aspirin and nonsteroidal anti-inflammatory drug use and risk of pancreatic cancer: a meta-analysis.	Meta-analysis			Medication	Aspirin or NSAIDs	Aspirin	5233	No		6	1	1	0	8	30+80+194+62+161+4577+78+51	Multiple risk factors single cancer	Aspirin any/regular use vs. nonregular/no use	Aspirin (any/regular vs. nonregular/none)	RR	0.98	0.86	1.13	.	0.03025	-0.290047	0.77178	Jacobs 2004	RR	0.96	0.92	1.01	.	0.0103402	-1.71455	0.0864279	36.3	0.14		not significant	High
Gonzalez-Perez 2003	Effects of non-steroidal anti-inflammatory drugs on cancer sites other than the colon and rectum: A metal-analysis	Meta-analysis			Medication	Aspirin or NSAIDs	Aspirin	304	No		2	1	0	0	3	3 assessed NSAIDs (including aspirin), 2 assessed aspirin only and 1 assessed aspirin and NSAIDs	Single risk factor multiple cancers	Aspirin vs. no Aspirin	Aspirin	RR	0.69	0.4	1.2	.	0.121715	-1.32401	0.185501	Menezes 2002	RR	1	0.72	1.39	.	0.0728781	0	1	.	.	no report on heterogeneity specifically related to pancreatic cancer	not significant	High
Bosetti 2012	Aspirin and cancer risk: A quantitative review to 2011	Meta-analysis		varied	Medication	Aspirin or NSAIDs	Aspirin	7877	No		7	3	0	0	10		Single risk factor multiple cancers	Defined differently across the included studies	Aspirin	RR	0.91	0.83	1.01	.	0.0217457	-1.88352	0.0596294	Jacobs 2004	RR	0.97	0.86	1.09	.	0.0262572	-0.503797	0.614404	34	0.136		not significant	Unclear
Cui 2014	High-dose aspirin consumption contributes to decreased risk for pancreatic cancer in a systematic review and meta-analysis.	Systematic review; Meta-analysis			Medication	Aspirin or NSAIDs	Aspirin	7125	Yes		4	4	0	0	8		Single risk factor single cancer	High dose aspirin intake vs. no use/nonregular use	Aspirin use (high dose vs. nonregular/none)	OR	0.88	0.76	1.01		0.0315071	-1.76206	0.0780594	Jacobs 2004	OR	0.97	0.86	1.09	.	0.0262572	-0.503797	0.614404	12.5	0.33	High dose: OR,0.76; 95% CI, 0.53Y1.09; P = 0.136, for the women and OR,0.98; 95% CI, 0.84Y1.14; P = 0.775, for the men), without obvious heterogeneity (P = 0.210 and I2 = 31.7% for the women; P = 0.965 and I2 = 0% for the men).	not significant	Low
Cui 2014	High-dose aspirin consumption contributes to decreased risk for pancreatic cancer in a systematic review and meta-analysis.	Systematic review; Meta-analysis			Medication	Aspirin or NSAIDs	Aspirin	6532	Yes		4	3	1	0	8		Single risk factor single cancer	Low dose aspirin intake vs. no use/nonregular use	Aspirin use (low dose vs. nonregular/none)	OR	0.99	0.91	1.07		0.0179445	-0.243239	0.80782	Jacobs 2004	OR	0.98	0.92	1.05	.	0.0146432	-0.599179	0.549053	16.1	0.303	Low dose: (OR, 1.00; 95%CI, 0.91Y1.09; P = 0.946, for the men; OR, 1.06; 95% CI,0.91Y1.23; P = 0.488, for the women), without heterogeneity (P = 0.250 and I2 = 24.6% for the women; P = 0.875 and I2 =0% for the men)	not significant	Low
Bosetti 2020	Aspirin and the risk of colorectal and other digestive tract cancers: an updated meta-analysis through 2019.	Meta-analysis		adults in general population	Medication	Aspirin or NSAIDs	Aspirin	15076	No		7	8	0	0	15		Single risk factor multiple cancers	Regular aspirin use vs. non-use	Aspirin	RR	0.78	0.68	0.89	<0.001	0.0298166	-3.61897	0.000295778	Jacobs 2004	RR	0.95	0.89	1.01	.	0.0140131	-1.58968	0.111906	84	0.103	There was no evidence of publication bias (Eggerâ€™s test P = 0.136; Beggâ€™s test P = 0.216) The RRs for 5 and 10 years of regular aspirin use were 0.75 (95% CI 0.59 - 0.94) and 0.56 (95% CI 0.35 - 0.89), respectively.	suggestive	Low
Qiao 2018	Associations between aspirin use and the risk of cancers: A meta-analysis of observational studies	Meta-analysis			Medication	Aspirin or NSAIDs	Aspirin	5235	No		7	7	0	0	14		Single risk factor multiple cancers	Use of aspirin vs. not using aspirin	Aspirin	RR	0.8	0.68	0.93	.	0.0346873	-2.79382	0.00520891	Risch 2017	RR	0.54	0.4	0.73	.	0.0666487	-4.01518	5.94014e-05	74.8	0	RRs = 0.75, 95%CI: 0.57â€“0.99 for â‰¥5 years use of aspirin. RR = 0.69 (0.56-0.83) case control and RR = 0.93 (0.80-1.09) cohort studies - potential recall bias	weak	Low
Capurso 2007	Meta-analysis: the use of non-steroidal anti-inflammatory drugs and pancreatic cancer risk for different exposure categories.	Meta-analysis			Medication	Aspirin or NSAIDs	Aspirin or NSAIDs	4882	Yes		3	3	0	0	6		Single risk factor single cancer	no/occasional use vs. intermediate use	Aspirin use (intermediate dose vs. nonregular/none)	OR	1.11	0.84	1.47	0.45	0.0619995	0.731022	0.464766	Jacobs 2006	HR	1.1	0.98	1.24	.	0.0260703	1.58773	0.112347	75	0.001		not significant	Low
Capurso 2007	Meta-analysis: the use of non-steroidal anti-inflammatory drugs and pancreatic cancer risk for different exposure categories.	Meta-analysis			Medication	Aspirin or NSAIDs	Aspirin or NSAIDs	5677	Yes		3	3	1	0	7		Single risk factor single cancer	no/occasional use vs. low use	Aspirin use (low dose vs. nonregular/none)	OR	0.99	0.83	1.19	0.95	0.0399155	-0.109351	0.912924	Jacobs 2005	HR	0.81	0.75	0.88	.	0.0177095	-5.16755	2.3718e-07	67.3	0.005		not significant	Low
Capurso 2007	Meta-analysis: the use of non-steroidal anti-inflammatory drugs and pancreatic cancer risk for different exposure categories.	Meta-analysis			Medication	Aspirin or NSAIDs	Aspirin or NSAIDs	4540	Yes		3	3	0	0	6		Single risk factor single cancer	no/occasional use vs.high use	Aspirin use (high dose vs. nonregular/none)	OR	1.09	0.67	1.75	0.74	0.106368	0.351858	0.724945	Jacobs 2007	HR	0.99	0.72	1.38	.	0.0720782	-0.0605565	0.951712	83.4	<0.0001		not significant	Low
Larsson 2006	Aspirin and nonsteroidal anti-inflammatory drug use and risk of pancreatic cancer: a meta-analysis.	Meta-analysis			Medication	Aspirin or NSAIDs	NSAIDs	1004	No		0	2	0	0	2	491+513	Multiple risk factors single cancer	All NSAIDs use vs. nonregular/no use	NSAIDs (any/regular vs. nonregular/none)	RR	0.8	0.5	1.1	.	0.0873527	-1.10941	0.267253	Langman 2000	RR	1.15	0.88	1.49	.	0.0583428	1.04037	0.29817	55.6	0.13		not significant	High
Gonzalez-Perez 2003	Effects of non-steroidal anti-inflammatory drugs on cancer sites other than the colon and rectum: A metal-analysis	Meta-analysis			Medication	Aspirin or NSAIDs	NSAIDs (including aspirin)	1004	No		0	2	0	0	2	3 assessed NSAIDs (including aspirin), 2 assessed aspirin only and 1 assessed aspirin and NSAIDs	Single risk factor multiple cancers	NSAIDs (including aspirin) vs. no NSAIDs	NSAIDs (including aspirin)	RR	1.09	0.59	2.01	.	0.135802	0.275596	0.782858	Langman 2000	RR	1.49	1.02	2.18	.	0.084147	2.05814	0.0395768	.	.	no report on heterogeneity specifically related to pancreatic cancer	not significant	High
Larsson 2006	Aspirin and nonsteroidal anti-inflammatory drug use and risk of pancreatic cancer: a meta-analysis.	Meta-analysis			Medication	Aspirin or NSAIDs	NSAIDs (non-aspirin)	229	No		2	0	0	0	2	80+149	Multiple risk factors single cancer	Non-aspirin NSAIDs use vs. nonregular/no use	NSAIDs (any/regular vs. nonregular/none)	RR	1.11	0.97	1.27	.	0.0298551	1.5181	0.12899	Sorenson 2000	RR	1.1	0.9	1.2	.	0.0318721	1.29871	0.194043	0	0.75		not significant	High
Larsson 2006	Aspirin and nonsteroidal anti-inflammatory drug use and risk of pancreatic cancer: a meta-analysis.	Meta-analysis			Medication	Aspirin or NSAIDs	NSAIDs + aspirin	6386	No		7	3	1	0	11		Multiple risk factors single cancer	Any/regular use of aspirin/NSAIDs vs. nonregular/no use	NSAIDs and/or aspirin (any/regular vs. nonregular/none)	RR	1.01	0.91	1.11	.	0.0220106	0.196331	0.844351	Jacobs 2004	RR	0.96	0.92	1.01	.	0.0103402	-1.71455	0.0864279	38.8	0.09		not significant	High
Tang 2015	Relationship Between Female Hormonal and Menstrual Factors and Pancreatic Cancer <i>A Meta</i>-<i>Analysis of Observational Studies</i>	Meta-analysis			Medication	Hormonal therapies	HRT	4918	No		8	7	0	0	15		Multiple risk factors single cancer	ever vs. never HRT use	HRT (ever vs. never)	RR	0.97	0.87	1.08	.	0.0239552	-0.552208	0.580806	Teras 2005	RR	0.89	0.74	1.06	.	0.0398148	-1.27113	0.203681	37.5	0.071		not significant	Low
Jang 2023	Association of Menopausal Hormone Therapy with Risk of Pancreatic Cancer: A Systematic Review and Meta-analysis of Cohort Studies	Systematic review; Meta-analysis			Medication	Hormonal therapies	HRT	6482	Yes		11	0	0	0	11		Single risk factor single cancer	Ever vs. never use of HRT	HRT (ever vs. never)	RR	0.92	0.83	1.02	0.13	0.0228373	-1.58566	0.112816	Teras 2005	RR	0.97	0.9	1.05	.	0.0170783	-0.774567	0.438595	64	0		not significant	Low
Jang 2023	Association of Menopausal Hormone Therapy with Risk of Pancreatic Cancer: A Systematic Review and Meta-analysis of Cohort Studies	Systematic review; Meta-analysis			Medication	Hormonal therapies	HRT (estrogen + progestin )	2967	Yes		4	0	0	0	4		Single risk factor single cancer	Ever vs never use of estrogen + progestin	HRT (ever vs. never, oestrogen + progestin)	RR	0.85	0.75	0.96	0.01	0.0273495	-2.58071	0.00985974	Sadr-Adozi (2017)	RR	0.8	0.67	0.96	.	0.039846	-2.43211	0.0150111	0	0.78		weak	Low
Jang 2023	Association of Menopausal Hormone Therapy with Risk of Pancreatic Cancer: A Systematic Review and Meta-analysis of Cohort Studies	Systematic review; Meta-analysis			Medication	Hormonal therapies	HRT (estrogen-only)	2967	Yes		4	0	0	0	4		Single risk factor single cancer	Ever vs never use of estrogen-only MHT	HRT (ever vs. never, oestrogen only)	RR	0.77	0.64	0.94	0.01	0.0425887	-2.66524	0.00769331	Sadr-Adozi (2017)	RR	0.77	0.65	0.9	.	0.0360534	-3.14837	0.00164184	56.58	0.04		weak	Low
Ilic 2021	Association between oral contraceptive use and pancreatic cancer risk: A systematic review and meta-analysis.	Systematic review; Meta-analysis		Female only	Medication	Hormonal therapies	Oral contraceptives	7700	Yes	Female only	11	10	0	0	21		Single risk factor single cancer	Ever use of OCP vs. never use of OCP	Oral contraceptive pill (ever vs. never)	RR	0.85	0.73	0.98	0.03	0.0326284	-2.16318	0.0305273	Teras 2005	Risk ratio	0.87	0.77	0.98	.	0.0267182	-2.26365	0.0235954	78	<0.00001	'Duration of OC use (< 1 year, < 5 years, 5-10 years, > 10 years) was not significantly associated with the risk of pancreatic cancer. Subgroup analyses revealed a statistically significant subgroup difference for the geographic region in which the study was conducted (Europe vs Americas vs Asia; P = 0.07). Subgroup analyses showed a statistically significant decrease in pancreatic cancer risk an…	weak	Low
Tang 2015	Relationship Between Female Hormonal and Menstrual Factors and Pancreatic Cancer <i>A Meta</i>-<i>Analysis of Observational Studies</i>	Meta-analysis		Female only	Medication	Hormonal therapies	Oral contraceptives	5084	No		7	7	0	0	14		Multiple risk factors single cancer	ever vs. never oral contraceptives use	Oral contraceptive pill (ever vs. never)	RR	1.09	0.96	1.23	.	0.0274576	1.36306	0.172862	Teras 2005	RR	0.81	0.43	1.51	.	0.13916	-0.657623	0.510781	19.7	0.239	Some indications that results for oral contraceptives are not robust.	not significant	Low
Petrelli 2019	Use of Antibiotics and Risk of Cancer: A Systematic Review and Meta-Analysis of Observational Studies.	Systematic review; Meta-analysis			Medication	Other	Antibiotic use		No		.	.	.	4	4	Says 4 studies included but fromTable 2 which reports cancer types only Boursi 2015 and Didham 2005 seem to be pancreatic cancer. Therefore have listed as 4 other though will be mix of case-control and cohort only.	Single risk factor multiple cancers	Exposure to antibiotics	Antibiotics	OR	1.28	1.04	1.57	0.019	0.0456292	2.34959	0.0187939	.	.	.	.	.	.				0.89	<0.001		weak	High
Kim 2017	Use of benzodiazepine and risk of cancer: A meta-analysis of observational studies	Meta-analysis			Medication	Other	Benzodiazepines	437	No		0	2	0	0	2	These studies both looked at cancer in general and the specific cancer results are . in this paper.	Single risk factor multiple cancers	Use of benzodiazepines from ≥2 months vs. never use	Benzodiazepines (≥2 months vs. never )	'OR or RR'	1.39	1.17	1.64	.	0.0374128	3.82262	0.00013204	.	.	.	.	.	.				0	.		weak	Low
Li 2020	Bisphosphonates and risk of cancers: a systematic review and meta-analysis.	Systematic review; Meta-analysis		NB majority of included patients were female	Medication	Other	Bisphosphonates		No	NB majority of included patients were female	3	1	0	0	4	These refer just to those for pancreatic cancer	Single risk factor multiple cancers	Individuals using bisphosphonates vs. those not using bisphosphonates	Bisphosphonates	RR	1.01	0.66	1.55	.	0.0945887	0.0456859	0.963561	Vinogradova 2013	RR	0.79	0.68	0.93	.	0.0346873	-2.95131	0.00316427	87.8	0	Sensitivity analysis showed Non-nitrogen-containing bisphosphonates tended to increase the risk of pancreas cancer (RR = 1.75, 95% CI: 1.32â€“2.33) however this was only 1 study included! Duration of bisphosphonates did not alter significance.	not significant	Low
Rahimi 2025	The Association between use of Renin-Angiotensin-Aldosterone System Inhibitors and the Risk and Mortality of Pancreatic Cancer: A Systematic Review and Meta-Analysis	Systematic review; Meta-analysis			Medication	Renin-Angiotensin-Aldosterone System Inhibitors	ACE inhibitors		No		4	0	0	0	0		Multiple risk factors single cancer	Renin-Angiotensin-Aldosterone System Inhibitors (ACEis)	ACEis use vs. no use	OR	0.96	0.84	1.09	0.505	0.0288641	-0.614215	0.539073	Mandilaras 2017	OR	1.01	0.87	1.18		0.033766	0.12798	0.898165	0	0.653		not significant	Low
Rahimi 2025	The Association between use of Renin-Angiotensin-Aldosterone System Inhibitors and the Risk and Mortality of Pancreatic Cancer: A Systematic Review and Meta-Analysis	Systematic review; Meta-analysis			Medication	Renin-Angiotensin-Aldosterone System Inhibitors	Angiotensin receptor blockers		No		3	0	0	0	3		Multiple risk factors single cancer	Renin-Angiotensin-Aldosterone System Inhibitors (ARBs)	ARBs use vs. no use	OR	0.94	0.77	1.14	0.513	0.043473	-0.618134	0.536487	Mandilaras 2017	OR	0.93	0.75	1.15	.	0.0473563	-0.665531	0.505711	0	0.986		not significant	Low
Rahimi 2025	The Association between use of Renin-Angiotensin-Aldosterone System Inhibitors and the Risk and Mortality of Pancreatic Cancer: A Systematic Review and Meta-Analysis	Systematic review; Meta-analysis			Medication	Renin-Angiotensin-Aldosterone System Inhibitors	Angiotensin receptor blockers + ACE inhibitors		No		3	0	0	0	0		Multiple risk factors single cancer	Renin-Angiotensin-Aldosterone System Inhibitors (ARBs + ACEis)	ARBs+ACEis use vs. no use	OR	0.97	0.87	1.09	0.627	0.0249763	-0.529632	0.596367	Mandilaras 2017	OR	0.98	0.87	1.11		0.0269907	-0.325072	0.745127	0	0.797		not significant	Low
Cui 2012	Statin use and risk of pancreatic cancer: a meta-analysis.	Meta-analysis			Medication	Statins	Statins	7807	No		5	8	3	0	16	NB. For two of the cohort studies, in which the RR estimates and 95 % CIs were reported separately for gender (male and female) or statin use duration (\5 years and [5 years), the four reports handled as separate studies in our meta-analysis.	Single risk factor single cancer	Statin exposure vs. no statin exposure	Statins	RR	0.89	0.74	1.07	0.21	0.0408551	-1.23877	0.215432	Hukka 2010	Risk ratio	0.95	0.87	1.04	.	0.019774	-1.12655	0.259933	81	<0.00001	Meta-analysis of type of statin, length of follow up and length of use or exposure all showed non-significant effects.	not significant	Low
Karbowska 2024	Statins and the risk of pancreatic cancer: A systematic review and meta-analysis of 2,797,186 patients.	Systematic review; Meta-analysis			Medication	Statins	Statins	14388	No		2	21	3	0	26		Single risk factor single cancer	Statin use	Statins	OR	0.83	0.72	0.96	0.01	0.0318721	-2.53896	0.0111184	Chen 2015	OR	0.54	0.49	0.59	.	0.0205755	-13.0061	0	84	<0.00001	Sub-analysis showed that pancreatic cancer occurrence in statin vs. no-statin group in RCT was at the same level 0.3% (OR = 0.99; 95% CI: 0.44â€“2.23; I2 = 0%; p = 0.99), but in the non-RCT pancreatic cancer occurrence was 0.4% in the statin group, and 0.6% in the non-statin group (OR = 0.83; 95% CI: 0.72â€“0.96; I2 = 86%; p = 0.01). The analysis of the effect of the duration of taking statins sh…	weak	Low
Ponnala 2023	Exploring the Association Between Statin Use and the Risk of Pancreatic Cancer: an Updated Meta-analysis of Observational Studies	Meta-analysis			Medication	Statins	Statins	12142	No		14	16	0	0	30		Single risk factor single cancer	Statin use vs no use	Statins	RR	0.84	0.72	0.95	.	0.030712	-2.46551	0.0136819	Chen 2016	RR	0.55	0.48	0.63	.	0.0301274	-8.61799	0	88.2	0		weak	Low
Zhang 2019b	Statin Use and Risk of Pancreatic Cancer: An Updated Meta-analysis of 26 Studies.	Meta-analysis			Medication	Statins	Statins		Yes		2	2	0	0	4		Single risk factor single cancer	Statin use vs. no statin use	Statins	RR	0.51	0.24	1.05	.	0.163515	-1.7884	0.0737116	.	.	.	.	.	.				91.2	0.068		not significant	High
Zhang 2019b	Statin Use and Risk of Pancreatic Cancer: An Updated Meta-analysis of 26 Studies.	Meta-analysis			Medication	Statins	Statins		Yes		2	2	0	0	4		Single risk factor single cancer	Statin use vs. no statin use	Statins	RR	0.7	0.42	1.15	.	0.111594	-1.38808	0.165111	.	.	.	.	.	.				81.8	0.145		not significant	High
Zhang 2019b	Statin Use and Risk of Pancreatic Cancer: An Updated Meta-analysis of 26 Studies.	Meta-analysis			Medication	Statins	Statins	170000	Yes		9	14	3	0	26		Single risk factor single cancer	Statin use vs. no statin use	Statins	RR	0.84	0.73	0.97	.	0.0314921	-2.40444	0.0161973	Haukka 2010	RR	0.95	0.87	1.04	.	0.019774	-1.12655	0.259933	84.4	0	'Randomized controlled trials and cohort studies showed no significant association between statin use and risk of pancreatic cancer, but case-control studies showed a significant association between statin use and risk of pancreatic cancer' RCT: (RR, 0.99; 95% CI, 0.44â€“2.21; P = 0.84; I^2= 0.0%). Cohort studies: 0.91 (95% CI, 0.75â€“1.13; P = 0.000; I^2= 86.9%). Case-control studies: 0.77 (95%C…	weak	High
You 2018	Statin use and risk of gastrointestinal cancer: A meta-analysis of cohort studies	Meta-analysis			Medication	Statins	Statins		No		8	0	0	0	8	case-control only selected	Single risk factor multiple cancers	Statin user vs. non user	Statins	RR	0.79	0.51	1.07	.	0.0820953	-1.247	0.212397	Chen 2016	ES	0.55	0.48	0.63	.	0.0301274	-8.61799	0	88.5	.	'the significant association of statin use with pancreatic cancer risk was observed in Asian population, but not in Western population (Asian population: RR = 0.55, 95% CI = 0.48-0.63; Western population: RR = 0.95, 95% CI = 0.68-1.22). '	not significant	Low
Archibugi 2019	Statin use is associated to a reduced risk of pancreatic cancer: A meta-analysis.	Meta-analysis		Adults	Medication	Statins	Statins	12743	Yes	Mentions a total population of 4,978,706 subjects but only has PDAC data as recorded above which does not add up to this total	9	13	5	0	27	only prospective cohort studies eligible for inclusion	Single risk factor single cancer	Statin vs no statin	Statins	OR	0.703	0.602	0.821	p < 0.0001	0.0343741	-4.45232	8.49479e-06	Haukka 2010	OR	0.95	0.869	1.039	0.26	0.0197948	-1.12536	0.260435	90.05	.		suggestive	Low
Bonovas 2008	Statins are not associated with a reduced risk of pancreatic cancer at the population level, when taken at low doses for managing hypercholesterolemia: evidence from a meta-analysis of 12 studies.	Meta-analysis		adults	Medication	Statins	Statins	3521	No		4	5	3	0	12		Single risk factor single cancer	Statin vs no statin/placebo	Statins	RR	0.88	0.63	1.23	.	0.0741236	-0.748983	0.453867	Dorais	RR	1.05	0.94	1.17	.	0.0242495	0.873804	0.382225	86	<0.001	RCTs (RR 0.99, 95% CI 0.44â€“2.21) observational studies (RR 0.86, 95% CI 0.60â€“1.24)	not significant	High
Mellenthin 2022	Risk Factors for Pancreatic Cancer in Patients with New-Onset Diabetes: A Systematic Review and Meta-Analysis.	Systematic review; Meta-analysis		Patients with new onset diabetes	Sociodemographic	Alcohol	Alcohol	3607	No		3	6	0	0	9		Multiple risk factors single cancer	>20g/day vs. less than 20g/day	Alcohol >20g/day vs. less than 20g/day (new onset diabetes)	'ES'	1.23	1.09	1.38	.	0.0261359	3.43991	0.0005819	Ben 2011	ES	1.44	1.2	1.74	.	0.0411653	3.84699	0.000119578	5.9	0.386		suggestive	Low
Tramacere 2010	Alcohol drinking and pancreatic cancer risk: a meta-analysis of the dose-risk relation.	Meta-analysis			Sociodemographic	Alcohol	Alcohol	8092	Yes		7	17	0	0	24		Single risk factor single cancer	Alcohol <3 drinks/day vs. occasional/none drinkers (all)	Alcohol <3 drinks/day vs. occasional/none drinkers (all)	RR	0.92	0.86	0.97	.	0.013335	-2.71557	0.0066162	Coughlin 2000	RR	0.88	0.82	0.95	.	0.0163035	-3.40524	0.000661064	.	0.06		weak	Low
Tramacere 2010	Alcohol drinking and pancreatic cancer risk: a meta-analysis of the dose-risk relation.	Meta-analysis			Sociodemographic	Alcohol	Alcohol	4222	Yes		6	6	0	0	12		Single risk factor single cancer	Alcohol <3 drinks/day vs. occasional/none drinkers (F)	Alcohol <3 drinks/day vs. occasional/none drinkers (F)	RR	0.89	0.85	0.93	.	0.00996531	-5.07862	3.80194e-07	Stevens 2009	RR	0.89	0.83	0.96	.	0.0161207	-3.13944	0.0016927	.	.		convincing	Low
Tramacere 2010	Alcohol drinking and pancreatic cancer risk: a meta-analysis of the dose-risk relation.	Meta-analysis			Sociodemographic	Alcohol	Alcohol	3609	Yes		6	10	0	0	16		Single risk factor single cancer	Alcohol <3 drinks/day vs. occasional/none drinkers (M)	Alcohol <3 drinks/day vs. occasional/none drinkers (M)	RR	0.95	0.89	1.01	.	0.0140131	-1.58968	0.111906	Coughlin 2000	RR	0.9	0.8	1.01	.	0.0258243	-1.77187	0.0764153	.	.		not significant	Low
Tramacere 2010	Alcohol drinking and pancreatic cancer risk: a meta-analysis of the dose-risk relation.	Meta-analysis			Sociodemographic	Alcohol	Alcohol	1970	Yes		5	8	0	0	13		Single risk factor single cancer	Alcohol ≥3 drinks/day vs. occasional/none drinkers (all)	Alcohol ≥3 drinks/day vs. occasional/none drinkers (all)	RR	1.22	1.12	1.34	.	0.0198691	4.34644	1.38362e-05	Jiao 2009	RR	1.34	1.11	1.61	.	0.0411997	3.08509	0.00203491	.	.		suggestive	Low
Tramacere 2010	Alcohol drinking and pancreatic cancer risk: a meta-analysis of the dose-risk relation.	Meta-analysis			Sociodemographic	Alcohol	Alcohol	476	Yes		3	3	0	0	6		Single risk factor single cancer	Alcohol ≥3 drinks/day vs. occasional/none drinkers (F)	Alcohol ≥3 drinks/day vs. occasional/none drinkers (F)	RR	1.16	0.94	1.44	.	0.0472537	1.36408	0.172542	Silverman 1995	RR	1.72	0.85	3.45	.	0.155204	1.51754	0.12913	.	.		not significant	Low
Tramacere 2010	Alcohol drinking and pancreatic cancer risk: a meta-analysis of the dose-risk relation.	Meta-analysis			Sociodemographic	Alcohol	Alcohol	1023	Yes		4	7	0	0	11		Single risk factor single cancer	Alcohol ≥3 drinks/day vs. occasional/none drinkers (M)	Alcohol ≥3 drinks/day vs. occasional/none drinkers (M)	RR	1.19	1.05	1.33	.	0.0261894	2.88464	0.00391859	Jiao 2009	RR	1.26	1.08	1.47	.	0.0341565	2.93855	0.00329755	.	.		weak	Low
Alsamarrai 2014	Factors that affect risk for pancreatic disease in the general population: a systematic review and meta-analysis of prospective cohort studies.	Systematic review; Meta-analysis	included prospective cohort studies only	Adults	Sociodemographic	Alcohol	Alcohol	7996	No		2	0	0	0	2	only prospective cohort studies eligible for inclusion	Multiple risk factors multiple outcomes including cancer	alcohol use vs. alcohol non-use	Alcohol use vs. no use	RR	1.01	0.8	1.27	0.92	0.0512025	0.0843977	0.93274	Gapstur 2000	RR	1.13	1.08	1.18	.	0.00981078	5.41022	6.29483e-08	91	<0.0009		not significant	Low
Li 2011	Association between alcohol consumption and cancers in the Chinese population--a systematic review and meta-analysis.	Systematic review; Meta-analysis	Chinese population only	Chinese population only. NB. 'the definitions of drinker and non-drinker were complex and varied widely between studies. In this review, we took participants described as drinking the smallest amount and those who said that they never drink as â€˜â€˜non-drinkersâ€™â€™, while the rest of the subjects were classified into the â€˜â€˜drinkerâ€™â€™ category.'	Sociodemographic	Alcohol	Alcohol	1612	No		0	5	0	0	5		Single risk factor multiple cancers	Drinker vs. non drinker	Alcohol use vs. no use	OR	1.15	0.97	1.37	0.04	0.0382523	1.58678	0.112563	Dai 1996	OR	1.02	0.75	1.39	.	0.0683555	0.125815	0.899878	60	0.04	'Our subgroup analysis similarly revealed that alcohol consumption was a significant risk factor for pancreatic cancer among Chinese males (pooled OR = 1.71, p,0.00001)'	not significant	Low
Jun.2023	Cancer risk based on alcohol consumption levels: a comprehensive systematic review and meta-analysis	Systematic review; Meta-analysis			Sociodemographic	Alcohol	Alcohol		Yes	11474 for all pancreatic cancer studies (where they report on one gender only AND both genders).	11	0	0	0	11		Single risk factor multiple cancers	Heavy vs. none/occasional (all)	Alcohol heavy vs. none/occasional (all)	RR	1.29	1.19	1.4	.	0.0180054	6.14204	8.14692e-10	Gapstur 2011	.	.	.	.	.				0	.		weak	Low
Jun.2023	Cancer risk based on alcohol consumption levels: a comprehensive systematic review and meta-analysis	Systematic review; Meta-analysis			Sociodemographic	Alcohol	Alcohol		Yes	11474 for all pancreatic cancer studies (where they report on one gender only AND both genders).	3	0	0	0	3		Single risk factor multiple cancers	Heavy vs. none/occasional (F)	Alcohol heavy vs. none/occasional (F)	RR	1.36	1.15	1.62	.	0.0379636	3.51755	0.000435543	.	.	.	.	.	.				.	.		weak	Low
Jun.2023	Cancer risk based on alcohol consumption levels: a comprehensive systematic review and meta-analysis	Systematic review; Meta-analysis			Sociodemographic	Alcohol	Alcohol		Yes	11474 for all pancreatic cancer studies (where they report on one gender only AND both genders).	8	0	0	0	8		Single risk factor multiple cancers	Heavy vs. none/occasional (M)	Alcohol heavy vs. none/occasional (M)	RR	1.28	1.16	1.41	.	0.0216227	4.95821	7.11472e-07	.	.	.	.	.	.				.	.		weak	Low
Jun.2023	Cancer risk based on alcohol consumption levels: a comprehensive systematic review and meta-analysis	Systematic review; Meta-analysis			Sociodemographic	Alcohol	Alcohol		Yes	11474 for all pancreatic cancer studies (where they report on one gender only AND both genders).	7	0	0	0	7		Single risk factor multiple cancers	light to moderate vs. none/occasional (all)	Alcohol light to moderate vs. none/occasional (all)	RR	1.07	0.99	1.14	.	0.01563	1.87996	0.0601137	Gapstur 2011	.	.	.	.	.				0	.		not significant	Low
Jun.2023	Cancer risk based on alcohol consumption levels: a comprehensive systematic review and meta-analysis	Systematic review; Meta-analysis			Sociodemographic	Alcohol	Alcohol		Yes	11474 for all pancreatic cancer studies (where they report on one gender only AND both genders).	3	0	0	0	3		Single risk factor multiple cancers	light to moderate vs. none/occasional (F)	Alcohol light to moderate vs. none/occasional (F)	RR	1.07	0.97	1.18	.	0.0217118	1.35335	0.175942	.	.	.	.	.	.				.	.		not significant	Low
Jun.2023	Cancer risk based on alcohol consumption levels: a comprehensive systematic review and meta-analysis	Systematic review; Meta-analysis			Sociodemographic	Alcohol	Alcohol		Yes	11474 for all pancreatic cancer studies (where they report on one gender only AND both genders).	5	0	0	0	5		Single risk factor multiple cancers	light to moderate vs. none/occasional (M)	Alcohol light to moderate vs. none/occasional (M)	RR	1.05	0.94	1.17	.	0.0242495	0.873804	0.382225	.	.	.	.	.	.				.	.		not significant	Low
Jun.2023	Cancer risk based on alcohol consumption levels: a comprehensive systematic review and meta-analysis	Systematic review; Meta-analysis			Sociodemographic	Alcohol	Alcohol		Yes	11474 for all pancreatic cancer studies (where they report on one gender only AND both genders).	9	0	0	0	9		Single risk factor multiple cancers	light vs. none/occasional (all)	Alcohol light vs. none/occasional (all)	RR	0.94	0.88	1.01	.	0.015265	-1.76038	0.0783435	Gapstur 2011	.	.	.	.	.				9	.		not significant	Low
Jun.2023	Cancer risk based on alcohol consumption levels: a comprehensive systematic review and meta-analysis	Systematic review; Meta-analysis			Sociodemographic	Alcohol	Alcohol		Yes	11474 for all pancreatic cancer studies (where they report on one gender only AND both genders).	4	0	0	0	4		Single risk factor multiple cancers	light vs. none/occasional (F)	Alcohol light vs. none/occasional (F)	RR	0.91	0.82	0.99	.	0.0208728	-1.9623	0.049728	.	.	.	.	.	.				.	.		weak	Low
Jun.2023	Cancer risk based on alcohol consumption levels: a comprehensive systematic review and meta-analysis	Systematic review; Meta-analysis			Sociodemographic	Alcohol	Alcohol		Yes	11474 for all pancreatic cancer studies (where they report on one gender only AND both genders).	6	0	0	0	6		Single risk factor multiple cancers	light vs. none/occasional (M)	Alcohol light vs. none/occasional (M)	RR	0.99	0.89	1.11	.	0.0244727	-0.178354	0.858445	.	.	.	.	.	.				.	.		not significant	Low
Jun.2023	Cancer risk based on alcohol consumption levels: a comprehensive systematic review and meta-analysis	Systematic review; Meta-analysis			Sociodemographic	Alcohol	Alcohol		Yes	11474 for all pancreatic cancer studies (where they report on one gender only AND both genders).	4	0	0	0	4		Single risk factor multiple cancers	moderate to heavy vs. none/occasional (all)	Alcohol moderate to heavy vs. none/occasional (all)	RR	1.21	0.97	1.49	.	0.0475547	1.74084	0.0817109	Gapstur 2011	.	.	.	.	.				52	.		not significant	Low
Jun.2023	Cancer risk based on alcohol consumption levels: a comprehensive systematic review and meta-analysis	Systematic review; Meta-analysis			Sociodemographic	Alcohol	Alcohol		Yes	11474 for all pancreatic cancer studies (where they report on one gender only AND both genders).	2	0	0	0	2		Single risk factor multiple cancers	moderate to heavy vs. none/occasional (F)	Alcohol moderate to heavy vs. none/occasional (F)	RR	1.15	0.98	1.36	.	0.0363043	1.67192	0.0945403	.	.	.	.	.	.				.	.		not significant	Low
Jun.2023	Cancer risk based on alcohol consumption levels: a comprehensive systematic review and meta-analysis	Systematic review; Meta-analysis			Sociodemographic	Alcohol	Alcohol		Yes	11474 for all pancreatic cancer studies (where they report on one gender only AND both genders).	3	0	0	0	3		Single risk factor multiple cancers	moderate to heavy vs. none/occasional (M)	Alcohol moderate to heavy vs. none/occasional (M)	RR	1.36	1.19	1.57	.	0.0307022	4.34949	1.36456e-05	.	.	.	.	.	.				.	.		weak	Low
Bagnardi 2015	Alcohol consumption and site-specific cancer risk: a comprehensive dose-response meta-analysis.	Meta-analysis		Not specified	Sociodemographic	Alcohol	Alcohol	27326	Yes		18	21	0	0	39		Single risk factor multiple cancers	No alcohol (sometimes plus occasional) vs. Heavy drinking	Alcohol heavy vs. none/occasional	RR	1.19	1.11	1.28	.	0.0157875	4.78524	1.70783e-06	.	.	.	.	.	.				0	.		suggestive	Low
Bagnardi 2015	Alcohol consumption and site-specific cancer risk: a comprehensive dose-response meta-analysis.	Meta-analysis		Not specified	Sociodemographic	Alcohol	Alcohol	27326	Yes		18	21	0	0	39		Single risk factor multiple cancers	No alcohol (sometimes plus occasional) vs. Light drinking	Alcohol light vs. none/occasional	RR	0.95	0.89	1.01	.	0.0140131	-1.58968	0.111906	.	.	.	.	.	.				40	.		not significant	Low
Bagnardi 2015	Alcohol consumption and site-specific cancer risk: a comprehensive dose-response meta-analysis.	Meta-analysis		Not specified	Sociodemographic	Alcohol	Alcohol	27326	Yes		18	21	0	0	39		Single risk factor multiple cancers	No alcohol (sometimes plus occasional) vs. Moderate drinking	Alcohol moderate vs. none/occasional	RR	1.03	0.97	1.09	.	0.0129221	0.993429	0.320501	.	.	.	.	.	.				25	.		not significant	Low
Macdonald 2024	Joint association of drinking alcohol and obesity in relation to cancer risk: A systematic review and data synthesis	Systematic review	meta-analysis not possible given data available		Sociodemographic	Alcohol	Alcohol (interaction with obesity)		No		3	0	0	0	3		Multiple risk factors multiple cancers	Interaction between alcohol and obesity	Alcohol use stratified by BMI	.				.				.	.				.					.	In three studies of pancreatic cancer, one [13] reported a stronger positive association between alcohol consumption and pancreatic cancer risk among normal weight individuals (BMIâ‰¤25) compared to overweight and obese (BMI>25) individuals (p-interaction = 0.01), while the other two [12, 14] found no evidence for effect modification by BMI (p-interaction >0.05). For pancreatic cancer, Genkinger …	not significant	Low
Mellenthin 2022	Risk Factors for Pancreatic Cancer in Patients with New-Onset Diabetes: A Systematic Review and Meta-Analysis.	Systematic review; Meta-analysis		Patients with new onset diabetes	Sociodemographic	Demographic	Age	2227	No		7	4	0	0	11		Multiple risk factors single cancer	mean difference in age between PDAC and non PDAC cases	Age mean difference between cancer and non cancer cases (patients with new onset diabetes)	'ES'	6.14	3.64	8.65	.	0.0958966	8.21894	2.22045e-16	Ben 2011	ES	0.7	0.04	1.36	.	0.390683	-0.39649	0.691744	96	0		highly suggestive	Low
Cervantes 2019	African-Americans and Indigenous Peoples Have Increased Burden of Diseases of the Exocrine Pancreas: A Systematic Review and Meta-Analysis.	Systematic review; Meta-analysis			Sociodemographic	Demographic	Ethnicity		No		.	.	.	.	8	All retrospective and no European studies, only 8 used in meta-analysis	Single risk factor multiple outcomes including cancer	African-Americans	Ethnicity incidence rate for African-Americans	Incidence rate per 100,000 general population per year	8.7	7.5	11	.	0.0424315	22.142	0	.	.	.	.	.	.				.	.		weak	High
Cervantes 2019	African-Americans and Indigenous Peoples Have Increased Burden of Diseases of the Exocrine Pancreas: A Systematic Review and Meta-Analysis.	Systematic review; Meta-analysis			Sociodemographic	Demographic	Ethnicity		No		.	.	.	.	8	All retrospective and no European studies, only 8 used in meta-analysis	Single risk factor multiple outcomes including cancer	Asian/Pacific Islander	Ethnicity incidence rate for Asian/Pacific Islander	Incidence rate per 100,000 general population per year	5.5	5.1	6	.	0.0180054	41.119	0	.	.	.	.	.	.				.	.		weak	High
Cervantes 2019	African-Americans and Indigenous Peoples Have Increased Burden of Diseases of the Exocrine Pancreas: A Systematic Review and Meta-Analysis.	Systematic review; Meta-analysis			Sociodemographic	Demographic	Ethnicity		No		.	.	.	.	8	All retrospective and no European studies, only 8 used in meta-analysis	Single risk factor multiple outcomes including cancer	Caucasian	Ethnicity incidence rate for Caucasian	Incidence rate per 100,000 general population per year	7	5.5	7.2	.	0.0298392	28.3217	0	.	.	.	.	.	.				.	.		weak	High
Cervantes 2019	African-Americans and Indigenous Peoples Have Increased Burden of Diseases of the Exocrine Pancreas: A Systematic Review and Meta-Analysis.	Systematic review; Meta-analysis			Sociodemographic	Demographic	Ethnicity		No		.	.	.	.	8	All retrospective and no European studies, only 8 used in meta-analysis	Single risk factor multiple outcomes including cancer	Hispanics	Ethnicity incidence rate for Hispanics	Incidence rate per 100,000 general population per year	3.3	3	3.7	.	0.0232348	22.3163	0	.	.	.	.	.	.				.	.		weak	High
Cervantes 2019	African-Americans and Indigenous Peoples Have Increased Burden of Diseases of the Exocrine Pancreas: A Systematic Review and Meta-Analysis.	Systematic review; Meta-analysis			Sociodemographic	Demographic	Ethnicity		No		.	.	.	.	8	All retrospective and no European studies, only 8 used in meta-analysis	Single risk factor multiple outcomes including cancer	Maori	Ethnicity incidence rate for Maori	Incidence rate per 100,000 general population per year	4.1	2.4	6.6	.	0.112075	5.46764	4.56069e-08	.	.	.	.	.	.				.	.		weak	High
Cervantes 2019	African-Americans and Indigenous Peoples Have Increased Burden of Diseases of the Exocrine Pancreas: A Systematic Review and Meta-Analysis.	Systematic review; Meta-analysis			Sociodemographic	Demographic	Ethnicity		No		.	.	.	.	8	All retrospective and no European studies, only 8 used in meta-analysis	Single risk factor multiple outcomes including cancer	Native Alaskans	Ethnicity incidence rate for Native Alaskans	Incidence rate per 100,000 general population per year	9.2	3.4	20	.	0.196314	4.90942	9.13469e-07	.	.	.	.	.	.				.	.		weak	High
Mellenthin 2022	Risk Factors for Pancreatic Cancer in Patients with New-Onset Diabetes: A Systematic Review and Meta-Analysis.	Systematic review; Meta-analysis		Patients with new onset diabetes	Sociodemographic	Demographic	Ethnicity	1127	No		4	1	0	0	5		Multiple risk factors single cancer	risk if white compared to other ethnicities	Ethnicity 'White' vs. all other ethnicities (patients with new onset diabetes)	'ES'	1.46	1.25	1.71	.	0.0347158	4.73423	2.19886e-06	Huang 2020	ES	1.49	1.19	1.87	.	0.0500752	3.45853	0.000543139	0	0.467		suggestive	Low
Mellenthin 2022	Risk Factors for Pancreatic Cancer in Patients with New-Onset Diabetes: A Systematic Review and Meta-Analysis.	Systematic review; Meta-analysis		Patients with new onset diabetes	Sociodemographic	Demographic	Sex	3960	No		12	6	0	0	18		Multiple risk factors single cancer	Male vs. female risk	Sex male vs. female (patients with new onset diabetes)	'ES'	1.07	0.96	1.18	.	0.0228599	1.28539	0.198658	Ben 2011	ES	1.04	0.89	1.21	.	0.0340294	0.500547	0.61669	28.6	0.125		not significant	Low
Mihor 2020	Socioeconomic inequalities in cancer incidence in Europe: A comprehensive review of population-based epidemiological studies	Systematic review	SR only with no meta-analysis so no summary numbers included		Sociodemographic	Demographic	Socioeconomic status		No		5	0	0	0	5		Multiple risk factors multiple cancers	Usually lowest verus highest category	Socioeconomic status (area level) lowest vs. highest category	.	.	.	.	.	#VALUE!	#VALUE!		.	.	.	.	.	.				.	.		not significant	High
Mihor 2020	Socioeconomic inequalities in cancer incidence in Europe: A comprehensive review of population-based epidemiological studies	Systematic review	SR only with no meta-analysis so no summary numbers included		Sociodemographic	Demographic	Socioeconomic status		No		8	0	0	0	8		Multiple risk factors multiple cancers	Usually lowest verus highest category	Socioeconomic status (individual level) lowest vs. highest category	.	.	.	.	.	#VALUE!	#VALUE!		.	.	.	.	.	.				.	.		not significant	High
Iodice 2008a	Tobacco and the risk of pancreatic cancer: a review and meta-analysis.	Meta-analysis; Other: Literature Review & Meta-analysis			Sociodemographic	Smoking	Smoking	8134	No		3	11	0	0	14	14 total	Single risk factor single cancer	<10 years smoking cessation	Smoking <10 years smoking cessation	RR	1.48	1.25	1.76	.	0.0379088	4.49135	7.07745e-06	.	.	.	.	.	.				59	<0.01		suggestive	Low
Iodice 2008a	Tobacco and the risk of pancreatic cancer: a review and meta-analysis.	Meta-analysis; Other: Literature Review & Meta-analysis			Sociodemographic	Smoking	Smoking	7820	No		2	11	0	0	13	13 total	Single risk factor single cancer	≥10 years smoking cessation	Smoking ≥10 years smoking cessation	RR	1.15	0.95	1.4	.	0.0429603	1.41288	0.157691	.	.	.	.	.	.				59	<0.01		not significant	Low
Iodice 2008a	Tobacco and the risk of pancreatic cancer: a review and meta-analysis.	Meta-analysis; Other: Literature Review & Meta-analysis			Sociodemographic	Smoking	Smoking	5418	No		2	5	0	0	7	7 total	Single risk factor single cancer	≥20 years smoking cessation	Smoking ≥20 years smoking cessation	RR	0.96	0.85	1.09	.	0.027553	-0.643443	0.519936	.	.	.	.	.	.				0	0.64		not significant	Low
Iodice 2008a	Tobacco and the risk of pancreatic cancer: a review and meta-analysis.	Meta-analysis; Other: Literature Review & Meta-analysis			Sociodemographic	Smoking	Smoking	18474	No		26	33	0	0	59	59 total	Single risk factor single cancer	current vs. never smoker	Smoking current vs. never	RR	1.74	1.61	1.87	.	0.0165856	14.5035	0	.	.	.	.	.	.				50	<0.001		highly suggestive	Low
Alsamarrai 2014	Factors that affect risk for pancreatic disease in the general population: a systematic review and meta-analysis of prospective cohort studies.	Systematic review; Meta-analysis	included prospective cohort studies only	Adults	Sociodemographic	Smoking	Smoking	7296	No		10	0	0	0	10	only prospective cohort studies eligible for inclusion	Multiple risk factors multiple outcomes including cancer	ever vs never smokers	Smoking ever vs never	RR	1.6	1.34	1.91	<0.00001	0.0392675	5.19819	2.01236e-07	Arnold 2009	RR	1.2	1.13	1.26	.	0.0120643	6.56326	5.2643e-11	81	<0.00001		convincing	Low
Iodice 2008a	Tobacco and the risk of pancreatic cancer: a review and meta-analysis.	Meta-analysis; Other: Literature Review & Meta-analysis			Sociodemographic	Smoking	Smoking		No		.	.	.	.	39	39 total	Single risk factor single cancer	ever vs. never smoker	Smoking ever vs never	RR	1.2	1.11	1.29	.	0.0166497	4.75572	1.97738e-06	.	.	.	.	.	.				21	0.08		weak	Low
Mellenthin 2022	Risk Factors for Pancreatic Cancer in Patients with New-Onset Diabetes: A Systematic Review and Meta-Analysis.	Systematic review; Meta-analysis		Patients with new onset diabetes	Sociodemographic	Smoking	Smoking	3191	No		3	6	0	0	9		Multiple risk factors single cancer	ever vs. never smoker	Smoking ever vs never (patients with new onset diabetes)	'ES'	1.2	1.03	1.41	.	0.0347913	2.27589	0.0228525	Muller 2019	ES	1.05	0.88	1.25	.	0.0388845	0.544929	0.585802	44	0.075		weak	Low
Matsuo 2011	Cigarette smoking and pancreas cancer risk: an evaluation based on a systematic review of epidemiologic evidence in the Japanese population.	Systematic review; Meta-analysis	Japanese population only	Japanese population only	Sociodemographic	Smoking	Smoking	1492	Yes		4	3	0	0	7	Japanese population only	Single risk factor single cancer	ever vs. never smoking	Smoking ever vs never	RR	1.68	1.38	2.05	.	0.0438456	5.1387	2.7665e-07	Akiba 1990	RR	1.54	1.29	1.84	.	0.0393439	4.76619	1.87738e-06	.	0.04	'Sex-stratified analysis with data available showed consistent ssociation in men (1.57, 1.30 â€“1.89) and women (1.83, 1.35 â€“ 2.48).'	convincing	High
Zou 2014	Non-linear dose-response relationship between cigarette smoking and pancreatic cancer risk: evidence from a meta-analysis of 42 observational studies.	Meta-analysis			Sociodemographic	Smoking	Smoking	18006	No		12	30	0	0	42		Single risk factor single cancer	number of cigarettes/day vs. non smoker	Smoking 10/day vs. non smoker	RR	1.5	1.4	1.6	.	0.0147939	11.903	0	Arnold 2009	RR	.	.	.	.					.		highly suggestive	Low
Zou 2014	Non-linear dose-response relationship between cigarette smoking and pancreatic cancer risk: evidence from a meta-analysis of 42 observational studies.	Meta-analysis			Sociodemographic	Smoking	Smoking	18006	No		12	30	0	0	42		Single risk factor single cancer	number of cigarettes/day vs. non smoker	Smoking 20/day vs. non smoker	RR	1.9	1.8	2	.	0.0116728	23.8806	0	Arnold 2009	RR	.	.	.	.					.		highly suggestive	Low
Zou 2014	Non-linear dose-response relationship between cigarette smoking and pancreatic cancer risk: evidence from a meta-analysis of 42 observational studies.	Meta-analysis			Sociodemographic	Smoking	Smoking	18006	No		12	30	0	0	42		Single risk factor single cancer	number of cigarettes/day vs. non smoker	Smoking 30/day vs. non smoker	RR	2	1.9	2.1	.	0.0110882	27.1487	0	Arnold 2009	RR	.	.	.	.					.		highly suggestive	Low
Zou 2014	Non-linear dose-response relationship between cigarette smoking and pancreatic cancer risk: evidence from a meta-analysis of 42 observational studies.	Meta-analysis			Sociodemographic	Smoking	Smoking	18006	No		12	30	0	0	42		Single risk factor single cancer	number of cigarettes/day vs. non smoker	Smoking 40/day vs. non smoker	RR	2.1	1.9	2.3	.	0.0211669	15.2228	0	Arnold 2009	RR	.	.	.	.					.		highly suggestive	Low
Lugo 2018	Strong excess risk of pancreatic cancer for low frequency and duration of cigarette smoking: A comprehensive review and meta-analysis.	Systematic review; Meta-analysis			Sociodemographic	Smoking	Smoking		Yes		.	.	.	.	24	24 total	Single risk factor single cancer	Smoking (current vs. never) F	Smoking (current vs. never) F	RR	1.9	1.7	2	.	0.0180054	15.4817	0	.	.	.	.	.	.				.	0.04		weak	Low
Lugo 2018	Strong excess risk of pancreatic cancer for low frequency and duration of cigarette smoking: A comprehensive review and meta-analysis.	Systematic review; Meta-analysis			Sociodemographic	Smoking	Smoking		Yes		.	.	.	.	28	28 total	Single risk factor single cancer	Smoking (current vs. never) M	Smoking (current vs. never) M	RR	1.7	1.6	1.9	.	0.0190392	12.1039	0	.	.	.	.	.	.				.	<0.01		weak	Low
Lugo 2018	Strong excess risk of pancreatic cancer for low frequency and duration of cigarette smoking: A comprehensive review and meta-analysis.	Systematic review; Meta-analysis			Sociodemographic	Smoking	Smoking	26805	Yes		33	26	0	0	59		Single risk factor single cancer	Smoking (current vs. never) M+F	Smoking (current vs. never) M+F	RR	1.8	1.7	1.9	.	0.0123226	20.7158	0	Bosetti 2012	RR	2.2	1.7	2.8	.	0.0552829	6.194	5.86551e-10	54	<0.01		convincing	Low
Lugo 2018	Strong excess risk of pancreatic cancer for low frequency and duration of cigarette smoking: A comprehensive review and meta-analysis.	Systematic review; Meta-analysis			Sociodemographic	Smoking	Smoking		Yes		.	.	.	.	21	21 total	Single risk factor single cancer	Smoking (ever vs. never) F	Smoking (ever vs. never) F	RR	1.5	1.4	1.6	.	0.0147939	11.903	0	.	.	.	.	.	.				.	0.15		weak	Low
Lugo 2018	Strong excess risk of pancreatic cancer for low frequency and duration of cigarette smoking: A comprehensive review and meta-analysis.	Systematic review; Meta-analysis			Sociodemographic	Smoking	Smoking		Yes		.	.	.	.	28	28 total	Single risk factor single cancer	Smoking (ever vs. never) M	Smoking (ever vs. never) M	RR	1.4	1.3	1.6	.	0.0230042	6.35222	2.12228e-10	.	.	.	.	.	.				.	<0.01		weak	Low
Lugo 2018	Strong excess risk of pancreatic cancer for low frequency and duration of cigarette smoking: A comprehensive review and meta-analysis.	Systematic review; Meta-analysis			Sociodemographic	Smoking	Smoking	37934	Yes		30	37	0	0	67		Single risk factor single cancer	Smoking (ever vs. never) M+F	Smoking (ever vs. never) M+F	RR	1.5	1.4	1.6	.	0.0147939	11.903	0	Bosetti 2012	RR	1.4	1.2	1.6	.	0.0318721	4.58482	4.54373e-06	46	<0.01		highly suggestive	Low
Lugo 2018	Strong excess risk of pancreatic cancer for low frequency and duration of cigarette smoking: A comprehensive review and meta-analysis.	Systematic review; Meta-analysis			Sociodemographic	Smoking	Smoking		Yes		.	.	.	.	21	21 total	Single risk factor single cancer	Smoking (ex-smoker vs. never) F	Smoking (ex-smoker vs. never) F	RR	1.2	1	1.3	.	0.0290672	2.72408	0.00644814	.	.	.	.	.	.				.	0.23		weak	Low
Lugo 2018	Strong excess risk of pancreatic cancer for low frequency and duration of cigarette smoking: A comprehensive review and meta-analysis.	Systematic review; Meta-analysis			Sociodemographic	Smoking	Smoking		Yes		.	.	.	.	25	25 total	Single risk factor single cancer	Smoking (ex-smoker vs. never) M	Smoking (ex-smoker vs. never) M	RR	1.1	1	1.2	.	0.0201993	2.04921	0.0404412	.	.	.	.	.	.				.	<0.01		weak	Low
Lugo 2018	Strong excess risk of pancreatic cancer for low frequency and duration of cigarette smoking: A comprehensive review and meta-analysis.	Systematic review; Meta-analysis			Sociodemographic	Smoking	Smoking	25111	Yes		29	26	0	0	55		Single risk factor single cancer	Smoking (ex-smoker vs. never) M+F	Smoking (ex-smoker vs. never) M+F	RR	1.2	1.1	1.2	.	0.00963994	8.21387	2.22045e-16	Bosetti 2012	RR	1.2	1	1.3	.	0.0290672	2.72408	0.00644814	27	0.02		highly suggestive	Low
Yang 2023	Case-Control Trials on Risk Factors for Pancreatic Cancer: A Systematic Review and Meta-Analysis.	Systematic review; Meta-analysis	Case-control studies only		Sociodemographic	Smoking	Smoking	3611	No		0	12	0	0	12	case-control only selected	Multiple risk factors single cancer	They did not make the comparators clear - this is most important for smoking - ever vs. never/former vs. never etc.	They did not make the comparators clear - this is most important for smoking - ever vs. never/former vs. never etc.	OR	1.76	1.61	1.92	<0.00001	0.019509	12.5846	0	Ben 2011	OR	1.85	1.58	2.17	.	0.0351537	7.60009	2.95319e-14	6	0.39		highly suggestive	Low
Risch 2013	ABO blood group and risk of pancreatic cancer: a study in Shanghai and meta-analysis.	Meta-analysis	Bolt on meta-analysis but systematcally identified those studies, only reporting on the meta-analysis		Test result	Blood group	Blood group	3782	No		.	.	.	.	22	Total 22 studies	Single risk factor single cancer	A vs. O	Blood group A vs. O	OR	1.4	1.28	1.53	.	0.0197657	7.39302	1.43441e-13	Wolpin 2010	OR	1.39	1.19	1.63	.	0.0348573	4.10286	4.08067e-05	.	.	'However, in CagA-endemic populations, groups B and AB were not associated with risk (OR = 1.05, 95% CI: 0.92, 1.19; and OR = 1.13, 95% CI: 0.92, 1.38, respectively). These population differences were significant.' CagA endemic populations are 'largely Chinese or Japanese'	convincing	High
Cui 2023	Epidemiological and genetic evidence for the relationship between ABO blood group and human cancer	Meta-analysis			Test result	Blood group	Blood group	12846	No		4	17	0	0	21		Single risk factor multiple cancers	A vs.O	Blood group A vs.O	OR	1.33	1.27	1.4	9.89x10^-33	0.010797	11.4709	0	Klein 2013	OR	1.2	1.05	1.36	.	0.0286606	2.76272	0.0057322	0	0.731		highly suggestive	Low
Risch 2013	ABO blood group and risk of pancreatic cancer: a study in Shanghai and meta-analysis.	Meta-analysis	Bolt on meta-analysis but systematcally identified those studies, only reporting on the meta-analysis		Test result	Blood group	Blood group	7152	No		.	.	.	.	24	Total 24 studies	Single risk factor single cancer	A/B/AB vs. O	Blood group A/B/AB vs. O	OR	1.31	1.21	1.41	.	0.0169474	6.91973	4.52505e-12	Wolpin 2010	OR	1.43	1.27	1.61	.	0.0262812	5.91055	3.40974e-09	.	.	'However, in CagA-endemic populations, groups B and AB were not associated with risk (OR = 1.05, 95% CI: 0.92, 1.19; and OR = 1.13, 95% CI: 0.92, 1.38, respectively). These population differences were significant.' CagA endemic populations are 'largely Chinese or Japanese'	convincing	High
Risch 2013	ABO blood group and risk of pancreatic cancer: a study in Shanghai and meta-analysis.	Meta-analysis	Bolt on meta-analysis but systematcally identified those studies, only reporting on the meta-analysis		Test result	Blood group	Blood group	728	No		.	.	.	.	19	Total 19 studies	Single risk factor single cancer	AB vs. O	Blood group AB vs. O	OR	1.29	1.1	1.51	.	0.035098	3.15088	0.00162779	Wolpin 2010	OR	1.43	1.05	1.95	.	0.068583	2.26494	0.0235166	.	.	'However, in CagA-endemic populations, groups B and AB were not associated with risk (OR = 1.05, 95% CI: 0.92, 1.19; and OR = 1.13, 95% CI: 0.92, 1.38, respectively). These population differences were significant.' CagA endemic populations are 'largely Chinese or Japanese'	weak	High
Cui 2023	Epidemiological and genetic evidence for the relationship between ABO blood group and human cancer	Meta-analysis			Test result	Blood group	Blood group	12846	No		4	17	0	0	21		Single risk factor multiple cancers	AB vs.O	Blood group AB vs.O	OR	1.21	1.09	1.35	0.001	0.0237008	3.49293	0.000477751	Klein 2013	OR	1.51	1.11	2.06	.	0.0685062	2.61257	0.00898653	25.9	0.136		suggestive	Low
Risch 2013	ABO blood group and risk of pancreatic cancer: a study in Shanghai and meta-analysis.	Meta-analysis	Bolt on meta-analysis but systematcally identified those studies, only reporting on the meta-analysis		Test result	Blood group	Blood group	1844	No		.	.	.	.	21	Total 21 studies	Single risk factor single cancer	B vs. O	Blood group B vs. O	OR	1.19	1.05	1.35	.	0.027843	2.71332	0.00666123	Wolpin 2010	OR	1.51	1.21	1.89	.	0.0494073	3.62248	0.000291788	.	.	'However, in CagA-endemic populations, groups B and AB were not associated with risk (OR = 1.05, 95% CI: 0.92, 1.19; and OR = 1.13, 95% CI: 0.92, 1.38, respectively). These population differences were significant.' CagA endemic populations are 'largely Chinese or Japanese'	weak	High
Cui 2023	Epidemiological and genetic evidence for the relationship between ABO blood group and human cancer	Meta-analysis			Test result	Blood group	Blood group	12846	No		4	17	0	0	21		Single risk factor multiple cancers	B vs.O	Blood group B vs.O	OR	1.2	1.1	1.31	2.27x10^-5	0.0193568	4.09062	4.30223e-05	Klein 2013	OR	1.27	1.03	1.55	.	0.0452792	2.29253	0.0218753	37.7	0.042		suggestive	Low
Iodice 2010	ABO blood group and cancer.	Meta-analysis	Case-control study then added meta- analysis on the end		Test result	Blood group	Blood group	5403	No		0	9	0	1	10	Extra study was a pooled analysis of 13 earlier studies	Single risk factor single cancer	O vs. non O blood group	Blood group O vs. A/B/AB	RR	0.79	0.7	0.9	.	0.027843	-3.67679	0.000236183	Wolpin 2010	RR	0.7	0.61	0.82	.	0.0327765	-4.726	2.28984e-06	61	<0.01		suggestive	Low
Kumar 2022	The Role of Circulating Protein and Metabolite Biomarkers in the Development of Pancreatic Ductal Adenocarcinoma (PDAC): A Systematic Review and Meta-analysis.	Systematic review; Meta-analysis			Test result	Lipids	Cholesterol	5104	No		5	0	0	0	5		Multiple risk factors single cancer	highest vs. reference range for each biomarker	Cholesterol total (highest vs. reference range)	RR	0.89	0.79	1	0.05	0.0261155	-1.93793	0.0526322	Kitahara 2011	RR	0.9	0.78	1.04	.	0.0318721	-1.43566	0.1511	0	0.79		not significant	Low
Zhong 2023	Correlation between pancreatic cancer and metabolic syndrome: A systematic review and meta-analysis.	Systematic review; Meta-analysis			Test result	Lipids	Cholesterol (HDL)	9434	Yes		4	0	0	0	4	2 case control studies found but not included in meta-analyses	Single risk factor single cancer	HDL cholesterol (low) (HDL-c <1.0 mmol/L (40 mg/dL) in men or<1.3 mmol/L (50 mg/dL) in women or the current use of lipid-lowering agents)	HDL cholesterol (low) (HDL-c <1.0 mmol/L (40 mg/dL) in men or<1.3 mmol/L (50 mg/dL) in women or the current use of lipid-lowering agents)	RR	1.24	1.11	1.38	<0.001	0.0241215	3.87297	0.000107517	Park 2022	RR	1.25	1.06	1.47	.	0.0362274	2.67505	0.00747189	0	0.995	definitions for components of metabolic syndrome varied by study but were collated.	suggestive	Low
Zhan 2024	Metabolic syndrome, its components, and gastrointestinal cancer risk: a meta-analysis of 31 prospective cohorts and Mendelian randomization study.	Meta-analysis			Test result	Lipids	Cholesterol (HDL)		Yes	>547 but only one study	2	0	0	0	2		Single risk factor multiple cancers	Low HDL (≤40 mg/dL (1.03 mmol/L) in men, ≤50 mg/dL (1.29 mmol/L) in women, use of cholesterol lowering medications)	Low HDL (≤40 mg/dL (1.03 mmol/L) in men, ≤50 mg/dL (1.29 mmol/L) in women, use of cholesterol lowering medications)	RR	1.05	0.81	1.36	0.7	0.0574117	0.369076	0.712071	.	.	.	.	.	.				0	0.35		not significant	Low
Zhan 2024	Metabolic syndrome, its components, and gastrointestinal cancer risk: a meta-analysis of 31 prospective cohorts and Mendelian randomization study.	Meta-analysis			Test result	Lipids	Cholesterol (HDL)	8896	Yes		3	0	0	0	3		Single risk factor multiple cancers	Low HDL (≤40 mg/dL (1.03 mmol/L) in men, ≤50 mg/dL (1.29 mmol/L) in women, use of cholesterol lowering medications)	Low HDL (≤40 mg/dL (1.03 mmol/L) in men, ≤50 mg/dL (1.29 mmol/L) in women, use of cholesterol lowering medications)	RR	1.13	1.07	1.18	<0.001	0.0108414	4.89591	9.78519e-07	.	.	.	.	.	.				20.8	0.28		highly suggestive	Low
Zhan 2024	Metabolic syndrome, its components, and gastrointestinal cancer risk: a meta-analysis of 31 prospective cohorts and Mendelian randomization study.	Meta-analysis			Test result	Lipids	Cholesterol (HDL)		Yes	>315 but only one reported	2	0	0	0	2		Single risk factor multiple cancers	Low HDL (≤40 mg/dL (1.03 mmol/L) in men, ≤50 mg/dL (1.29 mmol/L) in women, use of cholesterol lowering medications)	Low HDL (≤40 mg/dL (1.03 mmol/L) in men, ≤50 mg/dL (1.29 mmol/L) in women, use of cholesterol lowering medications)	RR	1.24	1.03	1.49	0.004	0.0409054	2.28385	0.0223804	.	.	.	.	.	.				0	0.89		weak	Low
Wang 2015	Association of cholesterol with risk of pancreatic cancer: a meta-analysis.	Meta-analysis			Test result	Lipids	Cholesterol (total)	4177	No		6	2	0	0	8		Single risk factor single cancer	Highest vs lowest category of serum toal cholesterol	Cholesterol total (highest vs. lowest category)	RR	1.003	0.859	1.171	.	0.0343275	0.0378977	0.969769	Kitahara 2011	.	.	.	.	.				55.5	0.028		not significant	Low
Zhan 2024	Metabolic syndrome, its components, and gastrointestinal cancer risk: a meta-analysis of 31 prospective cohorts and Mendelian randomization study.	Meta-analysis			Test result	Lipids	Triglycerides		Yes	>547 but only one study	3	0	0	0	3		Single risk factor multiple cancers	Hypertriglyceridaemia (≥150 mg/dL (1.7 mmol/L))	Hypertriglyceridaemia (≥150 mg/dL (1.7 mmol/L))	RR	1.03	0.94	1.13	0.54	0.0203956	0.629413	0.529079	.	.	.	.	.	.				0	0.57		not significant	Low
Zhan 2024	Metabolic syndrome, its components, and gastrointestinal cancer risk: a meta-analysis of 31 prospective cohorts and Mendelian randomization study.	Meta-analysis			Test result	Lipids	Triglycerides		Yes	>315 but only one reported	3	0	0	0	3		Single risk factor multiple cancers	Hypertriglyceridaemia (≥150 mg/dL (1.7 mmol/L))	Hypertriglyceridaemia (≥150 mg/dL (1.7 mmol/L))	RR	1.04	0.9	1.19	0.6	0.030945	0.550439	0.582018	.	.	.	.	.	.				0	0.68		not significant	Low
Zhan 2024	Metabolic syndrome, its components, and gastrointestinal cancer risk: a meta-analysis of 31 prospective cohorts and Mendelian randomization study.	Meta-analysis			Test result	Lipids	Triglycerides	8896	Yes		4	0	0	0	4		Single risk factor multiple cancers	Hypertriglyceridaemia (≥150 mg/dL (1.7 mmol/L))	Hypertriglyceridaemia (≥150 mg/dL (1.7 mmol/L))	RR	1.07	1.03	1.11	<0.001	0.00828718	3.54569	0.000391587	.	.	.	.	.	.				0	0.82		suggestive	Low
Zhong 2023	Correlation between pancreatic cancer and metabolic syndrome: A systematic review and meta-analysis.	Systematic review; Meta-analysis			Test result	Lipids	Triglycerides	9434	Yes		4	0	0	0	4	2 case control studies found but not included in meta-analyses	Single risk factor single cancer	Hypertriglyceridemia (≥1.7mmol/L (≥150 mg/dL) orthe current use of lipid-lowering agents)	Hypertriglyceridemia (≥1.7mmol/L (≥150 mg/dL) orthe current use of lipid-lowering agents)	RR	0.96	0.87	1.07	0.486	0.0229246	-0.77335	0.439315	Park 2022	RR	0.92	0.78	1.1	.	0.0380862	-0.950794	0.341709	0	0.46	definitions for components of metabolic syndrome varied by study but were collated.	not significant	Low
Wei 2020	Vitamin B6, vitamin B12 and methionine and risk of pancreatic cancer: a meta-analysis.	Meta-analysis			Test result	Other	B12	1032	No	One case-control study male only	1	2	0	0	3		Multiple risk factors single cancer	highest vs. lowest category	B12 (highest vs. lowest category)	RR	1.17	0.64	1.7	.	0.108232	0.629998	0.528696	Arendt 2013	RR	1.99	1.03	3.47	.	0.134564	2.22089	0.0263582	37.2	0.203		not significant	Low
Kumar 2022	The Role of Circulating Protein and Metabolite Biomarkers in the Development of Pancreatic Ductal Adenocarcinoma (PDAC): A Systematic Review and Meta-analysis.	Systematic review; Meta-analysis			Test result	Other	CRP	1398	No		4	0	0	0	4		Multiple risk factors single cancer	highest vs. reference range for each biomarker	CRP (highest vs. reference range)	RR	1.14	0.96	1.37	0.13	0.0394003	1.44427	0.148662	Grote 2012	RR	1.02	0.66	1.58	.	0.0967125	0.0889251	0.929141	0	0.61		not significant	Low
Lin 2013	Folate intake and pancreatic cancer risk: an overall and dose-response meta-analysis.	Meta-analysis			Test result	Other	Folate		No		1	2	0	0	3	More in the whole study but these refer specifically to the results on blood levels of folate	Single risk factor single cancer	Highest vs. lowest categories	Folate (highest vs. lowest category)	RR	0.8	0.44	1.45	.	0.132121	-0.733493	0.463258	Chuang 2011	ES	0.81	0.44	1.45	.	0.132121	-0.692659	0.488524	71.5	0.03		not significant	High
Kumar 2022	The Role of Circulating Protein and Metabolite Biomarkers in the Development of Pancreatic Ductal Adenocarcinoma (PDAC): A Systematic Review and Meta-analysis.	Systematic review; Meta-analysis			Test result	Other	Folate	797	No		3	0	0	0	3		Multiple risk factors single cancer	highest vs. reference range for each biomarker	Folate (highest vs. reference range)	RR	0.82	0.52	1.3	0.4	0.101515	-0.848997	0.395883	Chuang 2011	RR	0.8	0.5	1.28	.	0.104143	-0.930549	0.352087	61	0.08		not significant	Low
Ramandi 2025	The Association Between Serum Gamma-Glutamyl Transferase and Gastrointestinal Cancer Risk: A Systematic Review and Meta-Analysis	Systematic review; Meta-analysis			Test result	Other	Gamma-Glutamyl Transferase (serum levels)		No		5	0	0	0	5		Single risk factor multiple cancers	Serum Gamma-Glutamyl Transferase (GGT)	GGT (2nd quartile vs. lowest)	HR	1.13	0.97	1.32	0.097	0.0341332	1.55504	0.119937	Mok 2016	HR	1.04	0.84	1.28	.	0.046666	0.365005	0.715107	0	0.57		not significant	Low
Ramandi 2025	The Association Between Serum Gamma-Glutamyl Transferase and Gastrointestinal Cancer Risk: A Systematic Review and Meta-Analysis	Systematic review; Meta-analysis			Test result	Other	Gamma-Glutamyl Transferase (serum levels)		No		5	0	0	0	5		Single risk factor multiple cancers	Serum Gamma-Glutamyl Transferase (GGT)	GGT (3rd quartile vs. lowest)	HR	1.17	0.96	1.42	0.099	0.0433717	1.57213	0.115921	Mok 2016	HR	1.05	0.86	1.29	.	0.0449212	0.471699	0.637142	0	0.37		not significant	Low
Ramandi 2025	The Association Between Serum Gamma-Glutamyl Transferase and Gastrointestinal Cancer Risk: A Systematic Review and Meta-Analysis	Systematic review; Meta-analysis			Test result	Other	Gamma-Glutamyl Transferase (serum levels)		No		5	0	0	0	5		Single risk factor multiple cancers	Serum Gamma-Glutamyl Transferase (GGT)	GGT (4th quartile vs. lowest)	HR	1.57	1.15	2.13	0.015	0.0682862	2.8688	0.00412026	Mok 2016	HR	1.17	0.98	1.4	.	0.0395158	1.72553	0.0844313	62	0.25		weak	Low
Liu 2023	Circulating Sex Hormone Levels and Risk of Gastrointestinal Cancer: Systematic Review and Meta-Analysis of Prospective Studies.	Systematic review; Meta-analysis			Test result	Other	Testosterone		Yes		2	0	0	0	2	Only testosterone had more than one included study for meta-analysis for pancreatic cancer.	Multiple risk factors single cancer	Highest vs. lowest tertiles of testosterone level	Testosterone (highest vs. lowest tertile) (all)	OR	0.94	0.72	1.22	.	0.0584253	-0.45994	0.645559	Peila 2020	OR	0.99	0.72	1.36	.	0.0704608	-0.0619466	0.950605	0	0.629	Other hormones only assessed in single studies and none showed significant difference	not significant	Low
Liu 2023	Circulating Sex Hormone Levels and Risk of Gastrointestinal Cancer: Systematic Review and Meta-Analysis of Prospective Studies.	Systematic review; Meta-analysis			Test result	Other	Testosterone		Yes		2	0	0	0	2	Only testosterone had more than one included study for meta-analysis for pancreatic cancer.	Multiple risk factors single cancer	Highest vs. lowest tertiles of testosterone level	Testosterone (highest vs. lowest tertile) (F)	OR	0.75	0.5	1.14	.	0.0913099	-1.36829	0.17122	.	.	.	.	.	.				0	0.756		not significant	Low
Liu 2023	Circulating Sex Hormone Levels and Risk of Gastrointestinal Cancer: Systematic Review and Meta-Analysis of Prospective Studies.	Systematic review; Meta-analysis			Test result	Other	Testosterone		Yes		2	0	0	0	2	Only testosterone had more than one included study for meta-analysis for pancreatic cancer.	Multiple risk factors single cancer	Highest vs. lowest tertiles of testosterone level	Testosterone (highest vs. lowest tertile) (M)	OR	1.11	0.77	1.6	.	0.0810279	0.55935	0.575923	.	.	.	.	.	.				0	0.742		not significant	Low
Kumar 2022	The Role of Circulating Protein and Metabolite Biomarkers in the Development of Pancreatic Ductal Adenocarcinoma (PDAC): A Systematic Review and Meta-analysis.	Systematic review; Meta-analysis			Test result	Other	Vitamin D	819	No		3	0	0	0	3		Multiple risk factors single cancer	highest vs. reference range for each biomarker	Vitamin D (highest vs. reference range)	RR	1.38	0.53	3.61	0.51	0.212559	0.658072	0.510492	Wolpin 2012	RR	0.67	0.46	0.98	.	0.0837929	-2.07566	0.0379259	88	0.0003		not significant	Low
Zhang 2017	Plasma 25-hydroxyvitamin D levels, vitamin D intake, and pancreatic cancer risk or mortality: a meta-analysis	Meta-analysis			Test result	Other	Vitamin D		No		2	3	0	0	5		Single risk factor single cancer	High vs. low levels of plasma 25(OH)D	Vitamin D (high vs. low levels)	RR	1.02	0.66	1.57	.	0.0960091	0.0895766	0.928624	Afzal 2013	HR	1.05	0.84	1.3	.	0.0483837	0.437943	0.661428	68.9	0.012		not significant	Low
Shen 2024	The association between circulating 25-hydroxyvitamin D and pancreatic cancer: a systematic review and meta-analysis of observational studies	Systematic review; Meta-analysis			Test result	Other	Vitamin D	3841	No		0	10	0	0	10	These were for incidence of pancreatic cancer, others were included for mortality and this analysis was separate and not an outcome of interest for us	Single risk factor single cancer	Highest vs. lowest category	Vitamin D (highest vs. lowest category)	HR	0.98	0.69	1.27		0.0675905	-0.12981	0.896717	Stolzenberg-Solomon 2010	OR	2.24	0.79	3.69	.	0.170765	2.05105	0.040262	64.66	0	'Metaregression analyses indicated that geographic region may be a potential source of heterogeneity'...'Subgroup analysis of 5 studies from America indicated subjects with high circulating 25(OH)D levels had 35% reduced risk of pancreatic cancer'	not significant	Low

## Sheet: Table 3
Title	Authors	Published Year	Journal	DOI	Study	Exclusion reason	Notes
Diabetes, antidiabetic drugs, and cancer: Separating background risk from iatrogenesis	Ahmed I.; Dagogo-Jack S.	2013	Kuwait Medical Journal		Ahmed 2013	Wrong study design	Narrative
Type II diabetes mellitus as an impoRTANT risk FACTor of cancer of PANCREAS: findings of NARRATIVE review	Aldukhi S.A.	2021	New Armenian Medical Journal		Aldukhi 2021	Wrong study design
Risk of developing a second primary cancer in male breast cancer survivors: a systematic review and meta-analysis	Allen I.; Hassan H.; Sofianopoulou E.; Eccles D.; Turnbull C.; Tischkowitz M.; Pharoah P.; Antoniou A.C.	2022	British Journal of Cancer	https://dx.doi.org/10.1038/s41416-022-01940-1	Allen 2022	Wrong patient population
Pancreatic cancer and bariatric surgery: narrative review	Al-Saadi H.; Malallah H.; Al-Saadi T.	2021	British Journal of Surgery	https://dx.doi.org/10.1093/bjs/znab259.189	Al-Saadi 2021	Abstract only
Glp-1 agonists (exenatide and liraglutide) and the risk of cancer: A meta-analysis of published randomized controlled clinical trials	Alves C.; Macedo A.F.; Batel- Marques F.	2012	Pharmacoepidemiology and Drug Safety	https://dx.doi.org/10.1002/pds.3324	Alves 2012	Abstract only
Solid-pseudopapillary neoplasm of the pancreas: Case series and literature review	Alves J.R.; Amico E.C.	2015	Journal of the Pancreas		Alves 2015	Wrong study design
Elevated Vitamin B12, Risk of Cancer, and Mortality: A Systematic Review	Amado-Garzon, SB; Molina-Pimienta, L; Vejarano-Pombo, A; VÃ©lez-Bonilla, M; Moreno-Chaparro, J; Buitrago-Lopez, A	2024	CANCER INVESTIGATION	10.1080/07357907.2024.2366907	Amado-Garzon 2024	Wrong outcomes	No data re pancreas cancer alone
Statin use decreases the risk of pancreatic cancer occurrence: a meta-analysis	Archibugi L.	2017	Pancreatology	https://dx.doi.org/10.1016/j.pan.2017.05.211	Archibugi 2017	Abstract only
[Early pancreatic cancer: can the methods currently available identify this disease?].	Ardengh, Jose Celso; Coelho, Nelson; Osvaldt, Alessandro Bersch	2008	Arquivos de gastroenterologia	https://dx.doi.org/10.1590/s0004-28032008000200016	Ardengh 2008	No English language version available	Only Portuguese
Anthropometric measures, body mass index, and pancreatic cancer: a pooled analysis from the Pancreatic Cancer Cohort Consortium (PanScan).	Arslan, Alan A; Helzlsouer, Kathy J; Kooperberg, Charles; Shu, Xiao-Ou; Steplowski, Emily; Bueno-de-Mesquita, H Bas; Fuchs, Charles S; Gross, Myron D; Jacobs, Eric J; Lacroix, Andrea Z; Petersen, Gloria M; Stolzenberg-Solomon, Rachael Z; Zheng, Wei; Albanes, Demetrius; Amundadottir, Laufey; Bamlet, William R; Barricarte, Aurelio; Bingham, Sheila A; Boeing, Heiner; Boutron-Ruault, Marie-Christine;…	2010	Archives of internal medicine	https://dx.doi.org/10.1001/archinternmed.2010.63	Arslan 2010	Wrong study design
The effect of modifiable risk factors on pancreatic cancer mortality in populations of the Asia-Pacific region	Asia Pacific Cohort Studies Collab; Ansary-Moghaddam, A; Huxley, R; Barzi, F; Lawes, C; Ohkubo, T; Fang, XH; Jee, SH; Woodward, M	2006	CANCER EPIDEMIOLOGY BIOMARKERS & PREVENTION	10.1158/1055-9965.EPI-06-0368	AsiaPacificCohortStudiesCollab 2006	Wrong study design	Pooled analysis
Use of oral contraceptives and risk of pancreatic cancer in women: A recalculated meta-analysis of prospective cohort studies.	Bae, Jong-Myon	2021	World journal of gastroenterology	https://dx.doi.org/10.3748/wjg.v27.i48.8374	Bae 2021	Wrong study design	Letter to the editor
Association Between Anti-bacterial Drug Use and Digestive System Neoplasms: A Systematic Review and Meta-analysis	Bao C.; Wang K.; Ding Y.; Kong J.	2019	Frontiers in Oncology	https://dx.doi.org/10.3389/fonc.2019.01298	Bao 2019	Wrong outcomes	Combined outcome of pancreatic and hepatobiliary cancers
Environmental risk factors for pancreatic cancer: an update.	Barone, Elisa; Corrado, Alda; Gemignani, Federica; Landi, Stefano	2016	Archives of toxicology	https://dx.doi.org/10.1007/s00204-016-1821-9	Barone 2016	Wrong study design
Psychological distress and cancer mortality risk: Individual participant meta-analysis of 148,748 people from sixteen prospective cohort studies	Batty D.; Russ T.; Stamatakis M.; Kivimaki M.	2013	European Journal of Epidemiology	https://dx.doi.org/10.1007/s10654-013-9820-0	Batty 2013	Abstract only
Psychological distress in relation to site specific cancer mortality: pooling of unpublished data from 16 prospective cohort studies.	Batty GD; Russ TC; Stamatakis E; KivimÃ¤ki M	2017	BMJ	10.1136/bmj.j108	Batty 2017	Wrong study design	Pooled analysis
Cigarette Smoking and Mortality in Patients With Pancreatic Cancer: A Systematic Review and Meta-analysis.	Ben, Qi-Wen; Liu, Jun; Sun, Yun-Wei; Wang, Li-Fu; Zou, Duo-Wu; Yuan, Yao-Zong	2019	Pancreas	https://dx.doi.org/10.1097/MPA.0000000000001383	Ben 2019	Wrong outcomes	Mortality only
A Pooled Analysis of Body Mass Index and Pancreatic Cancer Mortality in African Americans	Bethea, TN; Kitahara, CM; Sonderman, J; Patel, AV; Harvey, C; Knutsen, SF; Park, Y; Park, SY; Fraser, GE; Jacobs, EJ; Purdue, MP; Stolzenberg-Solomon, RZ; Gillanders, EM; Blot, WJ; Palmer, JR; Kolonel, LN	2014	CANCER EPIDEMIOLOGY BIOMARKERS & PREVENTION	10.1158/1055-9965.EPI-14-0422	Bethea 2014	Wrong outcomes;
Vitamin D supplementation for prevention of cancer in adults	Bjelakovic G.; Gluud L.L.; Nikolova D.; Whitfield K.; Krstic G.; Wetterslev J.; Gluud C.	2014	Cochrane Database of Systematic Reviews	https://dx.doi.org/10.1002/14651858.CD007469.pub2	Bjelakovic 2014	Wrong study design
Incretin-Based Therapies and the Short-term Risk of Pancreatic Cancer: Results From Two Retrospective Cohort Studies.	Boniol, Mathieu; Franchi, Matteo; Bota, Maria; Leclercq, Agnes; Guillaume, Joeri; van Damme, Nancy; Corrao, Giovanni; Autier, Philippe; Boyle, Peter	2018	Diabetes care	https://dx.doi.org/10.2337/dc17-0280	Boniol 2018	Wrong study design
Diabetes, antidiabetic medications, and pancreatic cancer risk: an analysis from the International Pancreatic Cancer Case-Control Consortium.	Bosetti, C; Rosato, V; Li, D; Silverman, D; Petersen, G M; Bracci, P M; Neale, R E; Muscat, J; Anderson, K; Gallinger, S; Olson, S H; Miller, A B; Bas Bueno-de-Mesquita, H; Scelo, G; Janout, V; Holcatova, I; Lagiou, P; Serraino, D; Lucenteforte, E; Fabianova, E; Baghurst, P A; Zatonski, W; Foretova, L; Fontham, E; Bamlet, W R; Holly, E A; Negri, E; Hassan, M; Prizment, A; Cotterchio, M; Cleary, S…	2014	Annals of oncology : official journal of the European Society for Medical Oncology	https://dx.doi.org/10.1093/annonc/mdu276	Bosetti 2014	Wrong study design	Pooled analysis
Updated meta-analysis of the risk of pancreatic disorders associated with the use of incretin therapies	Bota M.; Boyle P.	2017	Diabetes		Bota 2017	Abstract only
An umbrella review of the evidence linking oral health and systemic noncommunicable diseases	Botelho J.; Mascarenhas P.; Viana J.; Proenca L.; Orlandi M.; Leira Y.; Chambrone L.; Mendes J.J.; Machado V.	2022	Nature Communications	https://dx.doi.org/10.1038/s41467-022-35337-8	Botelho 2022	Wrong outcome	Only 1 study included that had pancreatic cancer as the outcome
Risk of hormonotherapy in transgender people: Literature review and data from the French Database of Pharmacovigilance	Bourgeois A.L.; Auriche P.; Palmaro A.; Montastruc J.L.; Bagheri H.	2016	Annales d'Endocrinologie	https://dx.doi.org/10.1016/j.ando.2015.12.001	Bourgeois 2016	Wrong outcomes
Oral Health and the Oral Microbiome in Pancreatic Cancer: An Overview of Epidemiological Studies.	Bracci, Paige M	2017	Cancer journal (Sudbury, Mass.)	https://dx.doi.org/10.1097/PPO.0000000000000287	Bracci 2017	Wrong study design	Narrative
Proton Pump Inhibitors and Cancer: Current State of Play	Bridoux M.; Simon N.; Turpin A.	2022	Frontiers in Pharmacology	https://dx.doi.org/10.3389/fphar.2022.798272	Bridoux 2022	Wrong study design	Narrative
High-risk population in sporadic pancreatic adenocarcinoma: guidelines for screening	Bruenderman, EH; Martin, RCG	2015	JOURNAL OF SURGICAL RESEARCH	10.1016/j.jss.2014.06.046	Bruenderman 2015	Wrong study design
Obesity as a tumour development triggering factor	Budny, A; Grochowski, C; Kozlowski, P; Kolak, A; Kaminske, M; Budny, B; Abramiuk, M; Burdan, F	2019	ANNALS OF AGRICULTURAL AND ENVIRONMENTAL MEDICINE	10.26444/aaem/100664	Budny 2019	Wrong study design	Narrative
Diabetes Mellitus in Pancreatic Cancer: A Distinct Approach to Older Subjects with New-Onset Diabetes Mellitus	Bures, J; Kohoutova, D; Skrha, J; Bunganic, B; Ngo, O; Suchanek, S; Skrha, P; Zavoral, M	2023	CANCERS	10.3390/cancers15143669	Bures 2023	Wrong study design	Narrative
The association between smokeless tobacco use and pancreatic adenocarcinoma: a systematic review.	Burkey, Matthew D; Feirman, Shari; Wang, Han; Choudhury, Samuel Ravi; Grover, Surbhi; Johnston, Fabian M	2014	Cancer epidemiology	https://dx.doi.org/10.1016/j.canep.2014.08.010	Burkey 2014	Not available GP record
Pancreatic Safety of Sitagliptin in the TECOS Study.	Buse, John B; Bethel, M Angelyn; Green, Jennifer B; Stevens, Susanna R; Lokhnygina, Yuliya; Aschner, Pablo; Grado, Carlos Raffo; Tankova, Tsvetalina; Wainstein, Julio; Josse, Robert; Lachin, John M; Engel, Samuel S; Patel, Keyur; Peterson, Eric D; Holman, Rury R	2017	Diabetes care	https://dx.doi.org/10.2337/dc15-2780	Buse 2017	Wrong study design
Cancer risk among insulin users: comparing analogues with human insulin in the CARING five-country cohort study	But, A; De Bruin, ML; Bazelier, MT; Hjellvik, V; Andersen, M; Auvinen, A; Starup-Linde, J; Schmidt, MK; Furu, K; de Vries, F; Karlstad, O; EkstrÃ¶m, N; Haukka, J	2017	DIABETOLOGIA	10.1007/s00125-017-4312-5	But 2017	Wrong study design	Pooled analysis
Advances in the epidemiology of pancreatic cancer: Trends, risk factors, screening, and prognosis	Cai, J; Chen, HD; Lu, M; Zhang, YH; Lu, B; You, L; Zhang, TP; Dai, M; Zhao, YP	2021	CANCER LETTERS	10.1016/j.canlet.2021.06.027	Cai 2021	Wrong study design	Narrative
Insulin-Carcinogen or Mitogen? Preclinical and Clinical Evidence from Prostate, Breast, Pancreatic, and Colorectal Cancer Research	Call, R; Grimsley, M; Cadwallader, L; Cialone, L; Hill, M; Hreish, V; King, ST; Riche, DM	2010	POSTGRADUATE MEDICINE	10.3810/pgm.2010.05.2153	Call 2010	Wrong study design
Epidemiology and risk factors of pancreatic cancer.	Capasso, Mario; Franceschi, Marilisa; Rodriguez-Castro, Kryssia Isabel; Crafa, Pellegrino; Cambie, Ginevra; Miraglia, Chiara; Barchi, Alberto; Nouvenne, Antonio; Leandro, Gioacchino; Meschi, Tiziana; De' Angelis, Gian Luigi; Di Mario, Francesco	2018	Acta bio-medica : Atenei Parmensis	https://dx.doi.org/10.23750/abm.v89i9-S.7923	Capasso 2018	Wrong study design	Narrative
Light alcohol drinking and the risk of cancer development: A controversial relationship	Caprio G.G.; Picascia D.; Dallio M.; Vitiello P.P.; Giunta E.F.; De Falco V.; Abenavoli L.; Procopio A.C.; Famiglietti V.; Martinelli E.; Gravina A.G.; Federico A.; Ciardiello F.; Loguercio C.; Ciardiello D.	2020	Reviews on Recent Clinical Trials	https://dx.doi.org/10.2174/1574887115666200628143015	Caprio 2020	Wrong study design	Narrative
Epidemiology and pathophysiology of obesity as a cause of cancer	Ceschi M.; Gutzwiller F.; Moch H.; Eichholzer M.; Probst-Hensch N.M.	2007	Swiss Medical Weekly		Ceschi 2007	Wrong study design	Narrative
Risk factors for early-onset pancreatic ductal adenocarcinoma: A systematic literature review.	Chandana, Sreenivasa R; Woods, Laura M; Maxwell, Fiona; Gandolfo, Ruth; Bekaii-Saab, Tanios	2024	European journal of cancer (Oxford, England : 1990)	https://dx.doi.org/10.1016/j.ejca.2023.113471	Chandana 2024	Wrong outcomes
Systematic review of cigar smoking and all cause and smoking related mortality	Chang, CM; Corey, CG; Rostron, BL; Apelberg, BJ	2015	BMC PUBLIC HEALTH	10.1186/s12889-015-1617-5	Chang 2015	Not available GP record
Cancer risk, screening and surveillance in primary sclerosing cholangitis.	Chascsa, David M; Lindor, Keith D	2019	Minerva gastroenterologica e dietologica	https://dx.doi.org/10.23736/S1121-421X.19.02586-8	Chascsa 2019	Wrong study design	Narrative
Effect of statins on risk of pancreatic cancer: A meta-analysis of randomized controlled trials (RCTs) and observational studies (OS)	Cheema A.; Hassan H.; Qureshi W.; Shakeel M.; Saif W.M.	2016	Journal of Clinical Oncology		Cheema 2016	Abstract only
Incretin-based therapy and risk of pancreatic cancer in patients with Type 2 Diabetes Mellitus: A meta-analysis of randomized controlled trials	Chen H.; Zhou X.; Zhang G.	2016	Journal of Gastroenterology and Hepatology (Australia)	https://dx.doi.org/10.1111/jgh.13540	Chen 2016	Abstract only
Body Mass Index and Cancer Risk: An Umbrella Review of Meta-Analyses of Observational Studies.	Chen, Junhao; Ke, Kaimin; Liu, Zhenghuan; Yang, Luchen; Wang, Linchun; Zhou, Jing; Dong, Qiang	2023	Nutrition and cancer	https://dx.doi.org/10.1080/01635581.2023.2180824	Chen 2023	Umbrella review single meta-analysis PC	Original meta-analysis has already been extracted and this only briefly summarises it and adds nothing to that research
Meta analysis of the association of cholesterol with pancreatic carcinoma risk.	Chen, Xiangjun; Zhou, Taoyou; Chen, Min	2015	Journal of B.U.ON. : official journal of the Balkan Union of Oncology		Chen 2015	Wrong intervention
Association between type 2 diabetes and risk of cancer mortality: a pooled analysis of over 771,000 individuals in the Asia Cohort Consortium	Chen, Y; Wu, F; Saito, E; Lin, YS; Song, M; Luu, HN; Gupta, PC; Sawada, N; Tamakoshi, A; Shu, XO; Koh, WP; Xiang, YB; Tomata, Y; Sugiyama, K; Park, SK; Matsuo, K; Nagata, C; Sugawara, Y; Qiao, YL; You, SL; Wang, RW; Shin, MH; Pan, WH; Pednekar, MS; Tsugane, S; Cai, H; Yuan, JM; Gao, YT; Tsuji, I; Kanemura, S; Ito, H; Wada, K; Ahn, YO; Yoo, KY; Ahsan, H; Chia, KS; Boffetta, P; Zheng, W; Inoue, M; …	2017	DIABETOLOGIA	10.1007/s00125-017-4229-z	Chen 2017	Wrong outcomes
Cancer risk of sulfonylureas in patients with type 2 diabetes mellitus: A systematic review	Chen, YH; Du, L; Li, L; Ma, J; Geng, XY; Yao, X; Liu, GJ; Sun, X	2017	JOURNAL OF DIABETES	10.1111/1753-0407.12435	Chen 2017	Wrong outcomes
Diabetes, gestational diabetes and the risk of cancer in women: Epidemiologic evidence and possible biologic mechanisms	Chodick G.; Zucker I.	2011	Women's Health	https://dx.doi.org/10.2217/whe.11.4	Chodick 2011	Wrong study design	Narrative
Excess adiposity and gastrointestinal cancer	Coe, PO; O'Reilly, DA; Renehan, AG	2014	BRITISH JOURNAL OF SURGERY	10.1002/bjs.9623	Coe 2014	Wrong study design	Narrative
An epidemiologic review of smokeless tobacco health effects and harm reduction potential	Colilla, SA	2010	REGULATORY TOXICOLOGY AND PHARMACOLOGY	10.1016/j.yrtph.2009.09.017	Colilla 2010	Not available GP record
Potential side effects to GLP-1 agonists: understanding their safety and tolerability	Consoli, A; Formoso, G	2015	EXPERT OPINION ON DRUG SAFETY	10.1517/14740338.2015.987122	Consoli 2015	Wrong study design	Narrative
Tobacco and alcohol as risk factors for pancreatic cancer	Consortium Study Chronic Pancretit; Korc, M; Jeon, CY; Edderkaoui, M; Pandol, SJ; Petrov, MS	2017	BEST PRACTICE & RESEARCH CLINICAL GASTROENTEROLOGY	10.1016/j.bpg.2017.09.001	ConsortiumStudyChronicPancretit 2017	Wrong study design	Narrative
Causal relationships between risk of venous thromboembolism and 18 cancers: a bidirectional Mendelian randomization analysis.	Cornish, Naomi; Haycock, Philip; Brenner, Hermann; Figueiredo, Jane C; Galesloot, Tessel E; Grant, Robert C; Johansson, Mattias; Mariosa, Daniela; McKay, James; Pai, Rish; Pellatt, Andrew J; Samadder, N Jewel; Shi, Jianxin; Thibord, Florian; Tregouet, David-Alexandre; Voegele, Catherine; Thirlwell, Chrissie; Mumford, Andrew; Langdon, Ryan	2024	International journal of epidemiology	https://dx.doi.org/10.1093/ije/dyad170	Cornish 2024	Wrong study design	Only uses a sinle set of study data on pancreatic cancer
Exploring the dose-response relationship between alcohol consumption and the risk of several alcohol-related conditions: a meta-analysis	Corrao, G; Bagnardi, V; Zambon, A; Arico, S	1999	ADDICTION	10.1046/j.1360-0443.1999.9410155111.x	Corrao 1999	Wrong outcomes	Pancreatitis only
A meta-analysis of alcohol consumption and the risk of 15 diseases	Corrao, G; Bagnardi, V; Zambon, A; La Vecchia, C	2004	PREVENTIVE MEDICINE	10.1016/j.ypmed.2003.11.027	Corrao 2004	Wrong outcomes	Pancreatitis only
Mortality in people with schizophrenia: a systematic review and meta-analysis of relative risk and aggravating or attenuating factors.	Correll, Christoph U; Solmi, Marco; Croatto, Giovanni; Schneider, Lynne Kolton; Rohani-Montez, S Christy; Fairley, Leanne; Smith, Nathalie; Bitter, Istvan; Gorwood, Philip; Taipale, Heidi; Tiihonen, Jari	2022	World psychiatry : official journal of the World Psychiatric Association (WPA)	https://dx.doi.org/10.1002/wps.20994	Correll 2022	Wrong outcomes
Helicobacter pylori and pancreatic ductal adenocarcinoma - A systematic review	Cosman P.H.; Merrett N.D.; Cosman R.; Thievendran M.; Biankin A.V.	2010	European Journal of Surgical Oncology	https://dx.doi.org/10.1016/S0748-7983%2810%2900156-3	Cosman 2010	Abstract only
Serum glucose and risk of cancer: A meta-analysis	Crawley D.J.; Holmberg L.; Melvin J.C.; Loda M.; Chowdhury S.; Rudman S.M.; Van Hemelrijck M.	2014	BMC Cancer	https://dx.doi.org/10.1186/1471-2407-14-985	Crawley 2014	Wrong study design	Only one study in this meta-analysis is about pancreatic cancer
Atopy and Specific Cancer Sites: a Review of Epidemiological Studies.	Cui, Yubao; Hill, Andrew W	2016	Clinical reviews in allergy & immunology	https://dx.doi.org/10.1007/s12016-016-8559-2	Cui 2016	Wrong study design
New-Onset Cancer in the HF Population: Epidemiology, Pathophysiology, and Clinical Management	Cuomo A.; Paudice F.; D'Angelo G.; Perrotta G.; Carannante A.; Attanasio U.; Iengo M.; Fiore F.; Tocchetti C.G.; Mercurio V.; Pirozzi F.	2021	Current Heart Failure Reports	https://dx.doi.org/10.1007/s11897-021-00517-y	Cuomo 2021	Wrong study design	Narrative
Is lorcaserin really associated with increased risk of cancer? A systematic review and meta-analysis	de Andrade Mesquita L.; Fagundes Piccoli G.; Richter da Natividade G.; Frison Spiazzi B.; Colpani V.; Gerchman F.	2021	Obesity Reviews	https://dx.doi.org/10.1111/obr.13170	deAndradeMesquita 2021	Wrong intervention	No longer licensed drug
Are incretin mimetics and enhancers linked to pancreatitis and malignant transformations in pancreas?	De Heer J.; Goke B.	2014	Expert Opinion on Drug Safety	https://dx.doi.org/10.1517/14740338.2014.955013	DeHeer 2014	Wrong study design	Narrative
Alcohol consumption and risk of cancer: a systematic literature review.	de Menezes, Raquel Ferreira; Bergmann, Anke; Thuler, Luiz Claudio Santos	2013	Asian Pacific journal of cancer prevention : APJCP	https://dx.doi.org/10.7314/apjcp.2013.14.9.4965	deMenezes 2013	Wrong study design	Only one paper included for pancreas (Tramacere et al. 2010), which has already been picked up and included in this screening
Metformin and cancer risk in diabetic patients: a systematic review and meta-analysis.	Decensi, Andrea; Puntoni, Matteo; Goodwin, Pamela; Cazzaniga, Massimiliano; Gennari, Alessandra; Bonanni, Bernardo; Gandini, Sara	2010	Cancer prevention research (Philadelphia, Pa.)	https://dx.doi.org/10.1158/1940-6207.CAPR-10-0157	Decensi 2010	Systematic review only and more up to date meta-analysis included
Cancer incidence in persons with type 1 diabetes: a five-country study of 9,000 cancers in type 1 diabetic individuals	Diabet Canc Res Consortium; Carstensen, B; Read, SH; Friis, S; Sund, R; KeskimÃ¤ki, I; Svensson, AM; Ljung, R; Wild, SH; Kerssens, JJ; Harding, JL; Magliano, DJ; GudbjÃ¶rnsdottir, S	2016	DIABETOLOGIA	10.1007/s00125-016-3884-9	DiabetCancResConsortium 2016	Wrong study design	Pooled analysis
Circulating vitamin D concentration and risk of seven cancers: Mendelian randomisation study	Dimitrakopoulou, VI; Tsilidis, KK; Haycock, PC; Dimou, NL; Al-Dabhani, K; Martin, RM; Lewis, SJ; Gunter, MJ; Mondul, A; Shui, IM; Theodoratou, E; Nimptsch, K; LindstrÃ¶m, S; Albanes, D; KÃ¼hn, T; Key, TJ; Travis, RC; Vimaleswaran, KS; Kraft, P; Pierce, BL; Schildkraut, JM	2017	BMJ-BRITISH MEDICAL JOURNAL	10.1136/bmj.j4761	Dimitrakopoulou 2017	Wrong study design;
Risks/benefits of calcium and/or vitamin d	Ebeling P.R.	2014	Osteoporosis International	https://dx.doi.org/10.1007/s00198-014-2648-y	Ebeling 2014	Abstract only
Diabetes and risk of pancreatic cancer: a pooled analysis from the pancreatic cancer cohort consortium.	Elena, Joanne W; Steplowski, Emily; Yu, Kai; Hartge, Patricia; Tobias, Geoffrey S; Brotzman, Michelle J; Chanock, Stephen J; Stolzenberg-Solomon, Rachael Z; Arslan, Alan A; Bueno-de-Mesquita, H Bas; Helzlsouer, Kathy; Jacobs, Eric J; LaCroix, Andrea; Petersen, Gloria; Zheng, Wei; Albanes, Demetrius; Allen, Naomi E; Amundadottir, Laufey; Bao, Ying; Boeing, Heiner; Boutron-Ruault, Marie-Christine; …	2013	Cancer causes & control : CCC	https://dx.doi.org/10.1007/s10552-012-0078-8	Elena 2013	Wrong study design	Pooled analysis
Risk of cancer by transferrin saturation levels and haemochromatosis genotype: Population-based study and meta-analysis	Ellervik C.; Tybjaerg-Hansen A.; Nordestgaard B.G.	2012	Journal of Internal Medicine	https://dx.doi.org/10.1111/j.1365-2796.2011.02404.x	Ellervik 2012	Wrong study design	Cohort study
Diabetes Mellitus, Fasting Glucose, and Risk of Cause-Specific Death	Emerging Risk Factors Collabora; Seshasai, SRK; Kaptoge, S; Thompson, A; Di Angelantonio, E; Gao, P; Sarwar, N; Whincup, PH; Mukamal, KJ; Gillum, RF; Holme, I; Njolstad, I; Fletcher, A; Nilsson, P; Lewington, S; Collins, R; Gudnason, V; Thompson, SG; Sattar, N; Selvin, E; Hu, FB; Danesh, J	2011	NEW ENGLAND JOURNAL OF MEDICINE	10.1056/NEJMoa1008862	EmergingRiskFactorsCollabora 2011	Wrong outcomes
Gallstones and cholecystectomy increasing the risk of pancreatic and hepato-biliary cancer: A meta-analysis	Etania K.; Sylfiasari R.; Ekaputra A.	2022	Journal of Hepato-Biliary-Pancreatic Sciences	https://dx.doi.org/10.1002/jhbp.1104	Etania 2022	Abstract only
Diabetes mellitus and the risk of gastrointestinal cancer in women compared with men: a meta-analysis of cohort studies.	Fang, Hong-Juan; Shan, Shao-Bo; Zhou, Yu-Hao; Zhong, Li-Yong	2018	BMC cancer	https://dx.doi.org/10.1186/s12885-018-4351-4	Fang 2018	Wrong outcomes	Relative risk ratio for pancreatic cancer in women vs men
Metformin and cancer in type 2 diabetes: a systematic review and comprehensive bias evaluation	Farmer, RE; Ford, D; Forbes, HJ; Chaturvedi, N; Kaplan, R; Smeeth, L; Bhaskaran, K	2017	INTERNATIONAL JOURNAL OF EPIDEMIOLOGY	10.1093/ije/dyw275	Farmer 2017	Wrong outcomes	Focus here is on bias assessment and there is a more recent meta-analysis
Do Ashkenazi Jews have a higher than expected cancer burden? Implications for cancer control prioritization efforts.	Feldman, G E	2001	The Israel Medical Association journal : IMAJ		Feldman 2001	Wrong study design	Narrative
Validity of self-reported family history of cancer: A systematic literature review on selected cancers	Fiederling, J; Shams, AZ; Haug, U	2016	INTERNATIONAL JOURNAL OF CANCER	10.1002/ijc.30203	Fiederling 2016	Wrong outcomes; Sarah Moore (2024-05-30 18:59:46)(Select): interesting but this is the wrong question - rather than FHx as a risk factor it is about validity of self reports ; Judit Konya (2024-05-23 07:52:00)(Screen): i think this is no;
Pancreatic carcinoma development: New etiological and pathogenetic evidence	Fiorino S.; Bacchi-Reggiani L.; Pontoriero L.; Gallo C.; Chili E.; Masetti M.; Zanini N.; Grondona A.; Silvestri T.; Deleonardi G.; Magrini E.; Motta R.; Fornelli A.; Bondi A.; De Biase D.; Baccarini P.; Tallini G.; Tropeano A.; Cuppini A.; Castellani G.; Jovine E.	2013	Italian Journal of Medicine	https://dx.doi.org/10.4081/itjm.2013.242	Fiorino 2013	Wrong study design	Narrative
Hepatitis C virus infection and risk of malignancies other than hepatocellular carcinoma: Is there a possible relationship?	Fiorino S.; Debiase D.; Bacchi-Reggiani L.; Fornelli A.; Belmonte G.; Cenni A.; Magnani M.; Pasquale A.; Reta M.; Domanico A.; Accogli E.; Berti Ceroni C.; Cataleta M.; Ludovico C.; Reale V.; Reggiani A.; Cesari C.; Jovine E.; Pession A.; Leandri P.	2016	Italian Journal of Medicine		Fiorino 2016	Abstract only
Possible association between hepatitis C virus and malignancies different from hepatocellular carcinoma: A systematic review.	Fiorino, Sirio; Bacchi-Reggiani, Letizia; de Biase, Dario; Fornelli, Adele; Masetti, Michele; Tura, Andrea; Grizzi, Fabio; Zanello, Matteo; Mastrangelo, Laura; Lombardi, Raffaele; Acquaviva, Giorgia; di Tommaso, Luca; Bondi, Arrigo; Visani, Michela; Sabbatani, Sergio; Pontoriero, Laura; Fabbri, Carlo; Cuppini, Andrea; Pession, Annalisa; Jovine, Elio	2015	World journal of gastroenterology	https://dx.doi.org/10.3748/wjg.v21.i45.12896	Fiorino 2015	Systematic review only, meta-analyses mentioned are all included in this umbrella review already	For pancreatic cancer has a table with 3 meta-analyses - all of which we have in this review
Diabetes: risk factor for the development of pancreatic cancer or manifestation of the disease?.	Fisher, W E	2001	World journal of surgery	https://dx.doi.org/10.1007/s002680020344	Fisher 2001	Wrong study design	Narrative
Iron and cancer risk-a systematic review and meta-analysis of the epidemiological evidence	Fonseca-Nunes A.; Jakszyn P.; Agudo A.	2014	Cancer Epidemiology Biomarkers and Prevention	https://dx.doi.org/10.1158/1055-9965.EPI-13-0733	Fonseca-Nunes 2014	Not available GP record	Dietary iron only for pancreatic cancer so not available
Comparison of general obesity and measures of body fat distribution in older adults in relation to cancer risk: Meta-analysis of individual participant data of seven prospective cohorts in Europe	Freisling H.; Arnold M.; Soerjomataram I.; O'Doherty M.G.; Ordonez-Mena J.M.; Bamia C.; Kampman E.; Leitzmann M.; Romieu I.; Kee F.; Tsilidis K.; Tjonneland A.; Trichopoulou A.; Boffetta P.; Benetou V.; Bueno-De-Mesquita H.B.; Huerta J.M.; Brenner H.; Wilsgaard T.; Jenab M.	2017	British Journal of Cancer	https://dx.doi.org/10.1038/bjc.2017.106	Freisling 2017	Wrong outcomes	Does not report separately on pancreatic cancer
Early pancreatic carcinogenesis - risk factors, early symptoms, and the impact of antidiabetic drugs.	Fric, Premysl; Skrha, Jan; Sedo, Aleksi; Busek, Petr; Kmochova, Klara; Laclav, Martin; Solar, Svatopluk; Bunganic, Bohus; Zavoral, Miroslav	2016	European journal of gastroenterology & hepatology	https://dx.doi.org/10.1097/MEG.0000000000000646	Fric 2016	Wrong study design	Narrative
Folate Intake and Risk of Pancreatic Cancer: A Systematic Review and Updated Meta-Analysis of Epidemiological Studies.	Fu, Hongjuan; Zeng, Jie; Liu, Chang; Gu, Yi; Zou, Yixin; Chang, Hui	2021	Digestive diseases and sciences	https://dx.doi.org/10.1007/s10620-020-06525-7	Fu 2021	Not available GP record	Dietary folate intake which won't be recorded in GP notes
THE PATHWAY FROM DIABETES AND OBESITY TO CANCER, ON THE ROUTE TO TARGETED THERAPY	Gallagher, EJ; Fierz, Y; Ferguson, RD; LeRoith, D	2010	ENDOCRINE PRACTICE	10.4158/EP10098.RA	Gallagher 2010	Wrong study design	Narrative
Circulating 25-hydroxyvitamin D and the risk of rarer cancers: Design and methods of the Cohort Consortium Vitamin D Pooling Project of Rarer Cancers.	Gallicchio, Lisa; Helzlsouer, Kathy J; Chow, Wong-Ho; Freedman, D Michal; Hankinson, Susan E; Hartge, Patricia; Hartmuller, Virginia; Harvey, Chinonye; Hayes, Richard B; Horst, Ronald L; Koenig, Karen L; Kolonel, Laurence N; Laden, Francine; McCullough, Marjorie L; Parisi, Dominick; Purdue, Mark P; Shu, Xiao-Ou; Snyder, Kirk; Stolzenberg-Solomon, Rachael Z; Tworoger, Shelley S; Varanasi, Arti; Vi…	2010	American journal of epidemiology	https://dx.doi.org/10.1093/aje/kwq116	Gallicchio 2010	Wrong study design	Design and methods only, full paper with results is already included
Association between Pancreatitis and Pancreatic Cancer: A Systematic Review and Meta-Analysis	Gandhi S.; De La Fuente J.; Hassan Murad M.; Majumder S.	2021	Pancreas	https://dx.doi.org/10.1097/MPA.0000000000001904	Gandhi 2021	Abstract only
HBV infection increases the risk of pancreatic cancer: A meta-analysis	Gang L.; Shi-Ming Y.	2013	Journal of Gastroenterology and Hepatology	https://dx.doi.org/10.1111/jgh.12363_3	Gang 2013	Abstract only
Central adiposity, obesity during early adulthood, and pancreatic cancer mortality in a pooled analysis of cohort studies.	Genkinger, J M; Kitahara, C M; Bernstein, L; Berrington de Gonzalez, A; Brotzman, M; Elena, J W; Giles, G G; Hartge, P; Singh, P N; Stolzenberg-Solomon, R Z; Weiderpass, E; Adami, H-O; Anderson, K E; Beane-Freeman, L E; Buring, J E; Fraser, G E; Fuchs, C S; Gapstur, S M; Gaziano, J M; Helzlsouer, K J; Lacey, J V Jr; Linet, M S; Liu, J J; Park, Y; Peters, U; Purdue, M P; Robien, K; Schairer, C; Se…	2015	Annals of oncology : official journal of the European Society for Medical Oncology	https://dx.doi.org/10.1093/annonc/mdv355	Genkinger 2015	Wrong study design	Pooled analysis
A pooled analysis of 14 cohort studies of anthropometric factors and pancreatic cancer risk.	Genkinger, Jeanine M; Spiegelman, Donna; Anderson, Kristin E; Bernstein, Leslie; van den Brandt, Piet A; Calle, Eugenia E; English, Dallas R; Folsom, Aaron R; Freudenheim, Jo L; Fuchs, Charles S; Giles, Graham G; Giovannucci, Edward; Horn-Ross, Pamela L; Larsson, Susanna C; Leitzmann, Michael; Mannisto, Satu; Marshall, James R; Miller, Anthony B; Patel, Alpa V; Rohan, Thomas E; Stolzenberg-Solomo…	2011	International journal of cancer	https://dx.doi.org/10.1002/ijc.25794	Genkinger 2011	Wrong study design
Risk Factors for Pancreatic Cancer: Emerging Role of Viral Hepatitis	Gheorghe, G; Diaconu, CC; Ionescu, V; Constantinescu, G; Bacalbasa, N; Bungau, S; Gaman, MA; Stan-Ilie, M	2022	JOURNAL OF PERSONALIZED MEDICINE	10.3390/jpm12010083	Gheorghe 2022	Wrong study design	Narrative
Association between alcohol consumption and pancreatic cancer: a systematic review of cohort studies	Ghoreishi Z.; Esfahani A.; Asgarzad S.; Payahoo L.; Hajizadeh-Sharafabad F.	2021	Tehran University Medical Journal		Ghoreishi 2021	No English language version available	Subject already captured in multiple reviews and meta-analyses
Cancer in multiple sclerosis patients following prolonged exposure to disease-modifying therapies (DMTs): a systematic review and meta-analysis	Giannopapas V.; ; Smyrni V.; Kitsos D.K.; Stefanou M.I.; Theodorou A.; Tzartos J.S.; Tsivgoulis G.; Giannopoulos S.	2025	Journal of Neurology	https://dx.doi.org/10.1007/s00415-024-12882-4	Giannopapas 2025	Lack of clarity made it not possible to extract data and more up to date meta-analyses available
Very high risk of cancer in familial Peutz-Jeghers syndrome.	Giardiello FM; Brensinger JD; Tersmette AC; Goodman SN; Petersen GM; Booker SV; Cruz-Correa M; Offerhaus JA	2000	Gastroenterology	10.1053/gast.2000.20228	Giardiello 2000	Wrong patient population
Effects of non-steroidal anti-inflammatory drugs on cancer sites other than the colon and rectum:: a meta-analysis -: art. no. 28	GonzÃ¡lez-PÃ©rez, A; RodrÃ­guez, LAG; LÃ³pez-Ridaura, R	2003	BMC CANCER	10.1186/1471-2407-3-28	GonzÃ¡lez-PÃ©rez 2003	Wrong intervention
Epidemiological evidence of a relationship between type-1 diabetes mellitus and cancer: A review of the existing literature	Gordon-Dseagu, VLZ; Shelton, N; Mindell, JS	2013	INTERNATIONAL JOURNAL OF CANCER	10.1002/ijc.27703	Gordon-Dseagu 2013	Wrong study design	Only one study looking at pancreatic cancer specifically in this study- separately identified and uploaded this for full text screening ( DOI: 10.1038/sj.bjc.6603571)
Relation between prediagnostic serum 25-hydroxyvitamin D level and incidence of breast, colorectal, and other cancers	Grant, WB	2010	JOURNAL OF PHOTOCHEMISTRY AND PHOTOBIOLOGY B-BIOLOGY	10.1016/j.jphotobiol.2010.04.008	Grant 2010	Wrong outcomes
[Pancreatic cancer risk: alcoholic and non-alcoholic beverages].	Grigor'eva, I N	2022	Terapevticheskii arkhiv	https://dx.doi.org/10.26442/00403660.2022.02.201375	Grigor'eva 2022	No English language version available	Full text russian only and have multiple other reviews on topic
	Gropetti G.	2016	Revue medicale suisse		Gropetti 2016	No English language version available; Sarah Moore (2024-06-11 01:07:04)(Select): article appears to be in french only - exclude; Sarah Price (2024-06-07 22:05:28)(Select): Awaiting full text. Article may be in French. ; Sarah Moore (2024-06-03 23:07:31)(Select): full text requested 03.06 ;
[Gender-specific influencing factors on incidence, risk factors and outcome of carcinoma of the liver, gallbladder, extrahepatic bile duct and pancreas].	Grundmann, R T; Meyer, F	2014	Zentralblatt fur Chirurgie	https://dx.doi.org/10.1055/s-0034-1368231	Grundmann 2014	No English language version available	German only
[Second primary malignancy among cancer survivors - epidemiology, prognosis and clinical relevance].	Grundmann, R T; Meyer, F	2012	Zentralblatt fur Chirurgie	https://dx.doi.org/10.1055/s-0031-1283939	Grundmann 2012	No English language version available	German only and also the wrong outcome (second primary malignancy)
NEW-ONSET ATRIAL FIBRILLATION AND RISK OF INCIDENT CANCER: A SYSTEMATIC REVIEW AND META-ANALYSIS OF COHORT STUDIES	Gujju V.; Gomez-Perez J.; Agarwal S.; Fleming C.; Anwaar M.F.; Clifton S.; Reese J.; Deshmukh A.; Asad Z.U.A.	2022	Journal of the American College of Cardiology	https://dx.doi.org/10.1016/S0735-1097%2822%2902881-9	Gujju 2022	Abstract only
Alcohol consumption and digestive tract cancer	Haas S.L.; Ye W.; Lohr J.-M.	2012	Current Opinion in Clinical Nutrition and Metabolic Care	https://dx.doi.org/10.1097/MCO.0b013e3283566699	Haas 2012	Wrong study design	Narrative
Pancreatic cancer: a review of the evidence on causation.	Hart, Andrew R; Kennedy, Hugh; Harvey, Ian	2008	Clinical gastroenterology and hepatology : the official clinical practice journal of the American Gastroenterological Association	https://dx.doi.org/10.1016/j.cgh.2007.12.041	Hart 2008	Wrong study design	Narrative
Alcohol consumption on pancreatic diseases	Herreros-Villanueva M.; Hijona E.; Banales J.M.; Cosme A.; Bujanda L.	2013	World Journal of Gastroenterology	https://dx.doi.org/10.3748/wjg.v19.i5.638	Herreros-Villanueva 2013	Wrong study design	Narrative
Body fatness at a young age and risks of eight types of cancer: systematic review and meta-analysis of observational studies.	Hidayat, K; Du, X; Shi, B-M	2018	Obesity reviews : an official journal of the International Association for the Study of Obesity	https://dx.doi.org/10.1111/obr.12705	Hidayat 2018	Not available GP record
Hepatobiliary and pancreatic manifestations in inflammatory bowel disease: an umbrella review of meta-analyses	Hong R.; ; Li Z.; Li M.; Dai Y.	2025	Therapeutic Advances in Gastroenterology	https://dx.doi.org/10.1177/17562848241311165	Hong 2025	Umbrella review with all meta-analyses already included
Relationship between HbA<sub>1c</sub> and cancer in people with or without diabetes: a systematic review	Hope, C; Robertshaw, A; Cheung, KL; Idris, I; English, E	2016	DIABETIC MEDICINE	10.1111/dme.13031	Hope 2016	Systematic review only and more up to date meta-analysis included
Gastrointestinal and Pancratohepatobiliary Cancers: A Comprehensive Review on Epidemiology and Risk Factors Worldwide	Hormati A.; Hajrezaei Z.; Jazi K.; Aslani Kolur Z.; Rezvan S.; Ahmadpour S.	2022	Middle East Journal of Digestive Diseases	https://dx.doi.org/10.34172/mejdd.2022.251	Hormati 2022	Wrong study design	Narrative
Opium consumption and pancreatic cancer: A meta-analysis.	Ilic, Irena; Ilic, Milena	2022	Cancer epidemiology	https://dx.doi.org/10.1016/j.canep.2022.102287	Ilic 2022	Not available GP record	Codes relating to opium only used 220 time in 2021-22 in Uk primary care https://digital.nhs.uk/data-and-information/publications/statistical/mi-snomed-code-usage-in-primary-care/2021-22 so exclude on basis of not being available in enough numbers in primary care records - fits with UK population drug use
Insulin resistance and cancer: epidemiological evidence	Inoue, M; Tsugane, S	2012	ENDOCRINE-RELATED CANCER	10.1530/ERC-12-0142	Inoue 2012	Wrong study design; Sarah Moore (2024-06-03 23:45:58)(Select): narrative r/v;
Potential increased risk of cancer from commonly used medications: an umbrella review of meta-analyses	Ioannidis, JPA; Zhou, Y; Chang, CQ; Schully, SD; Khoury, MJ; Freedman, AN	2014	ANNALS OF ONCOLOGY	10.1093/annonc/mdt372	Ioannidis 2014	Wrong study design	Focus in quality of included studies not results
Body mass index, effect modifiers, and risk of pancreatic cancer: a pooled study of seven prospective cohorts.	Jiao, Li; Berrington de Gonzalez, Amy; Hartge, Patricia; Pfeiffer, Ruth M; Park, Yikyung; Freedman, D Michal; Gail, Mitchell H; Alavanja, Michael C R; Albanes, Demetrius; Beane Freeman, Laura E; Chow, Wong-Ho; Huang, Wen-Yi; Hayes, Richard B; Hoppin, Jane A; Ji, Bu-Tian; Leitzmann, Michael F; Linet, Martha S; Meinhold, Cari L; Schairer, Catherine; Schatzkin, Arthur; Virtamo, Jarmo; Weinstein, Ste…	2010	Cancer causes & control : CCC	https://dx.doi.org/10.1007/s10552-010-9558-x	Jiao 2010	Wrong study design	Pooled analysis
Morphea, Eosinophilic Fasciitis and Cancer: A Scoping Review	Joly-Chevrier M.; Gelinas A.; Ghazal S.; Moussa S.; McCuaig C.C.; Piram M.; Mereniuk A.; Litvinov I.V.; Osman M.; Pehr K.; Netchiporouk E.	2023	Cancers	https://dx.doi.org/10.3390/cancers15184450	Joly-Chevrier 2023	Wrong study design
Non-diabetic glucose levels and cancer mortality: A literature review	Kakehi E.; Kotani K.; Nakamura T.; Takeshima T.; Kajii E.	2018	Current Diabetes Reviews	https://dx.doi.org/10.2174/1573399813666170711142035	Kakehi 2018	Wrong outcomes
Diabetes Mellitus in the Middle-Aged and Elderly Population (>45 Years) and Its Association With Pancreatic Cancer: An Updated Review.	Kaleru, Thanmai; Vankeshwaram, Varun K; Maheshwary, Ankush; Mohite, Divya; Khan, Safeera	2020	Cureus	https://dx.doi.org/10.7759/cureus.8884	Kaleru 2020	Wrong study design	Narrative
Opium use: An emerging risk factor for cancer?	Kamangar F.; Shakeri R.; Malekzadeh R.; Islami F.	2014	The Lancet Oncology	https://dx.doi.org/10.1016/S1470-2045%2813%2970550-3	Kamangar 2014	Not available GP record
Gastrectomy is not a risk factor for pancreatic cancer: A meta-analysis of case-control studies	Kanth R.; Swetha Samji N.; Rivera R.E.; Antillon M.R.; Roy P.K.	2014	Gastroenterology	https://dx.doi.org/10.1016/S0016-5085%2814%2963823-3	Kanth 2014	Abstract only
Metabolic dysfunction and obesity-related cancer: Beyond obesity and metabolic syndrome	Karra P.; Winn M.; Pauleck S.; Bulsiewicz-Jacobsen A.; Peterson L.; Coletta A.; Doherty J.; Ulrich C.M.; Summers S.A.; Gunter M.; Hardikar S.; Playdon M.C.	2022	Obesity	https://dx.doi.org/10.1002/oby.23444	Karra 2022	Systematic review only, meta-analyses mentioned are all included in this umbrella review already
Adult weight gain and adiposity-related cancers: a dose-response meta-analysis of prospective observational studies.	Keum, NaNa; Greenwood, Darren C; Lee, Dong Hoon; Kim, Rockli; Aune, Dagfinn; Ju, Woong; Hu, Frank B; Giovannucci, Edward L	2015	Journal of the National Cancer Institute	https://dx.doi.org/10.1093/jnci/djv088	Keum 2015	Not available GP record
Regular Use of Aspirin or Non-Aspirin Nonsteroidal Anti-Inflammatory Drugs Is Not Associated With Risk of Incident Pancreatic Cancer in Two Large Cohort Studies	Khalaf, N; Yuan, C; Hamada, T; Cao, Y; Babic, A; Morales-Oyarvide, V; Kraft, P; Ng, K; Giovannucci, E; Ogino, S; Stampfer, M; Cochrane, BB; Manson, JE; Clish, CB; Chan, AT; Fuchs, CS; Wolpin, BM	2018	GASTROENTEROLOGY	10.1053/j.gastro.2017.12.001	Khalaf 2018	Wrong study design	Pooled analysis
Tobacco smoking and cancer types: A review	Khani Y.; Pourgholam-Amiji N.; Afshar M.; Otroshi O.; Sharifi-Esfahani M.; Sadeghi-Gandomani H.; Vejdani M.; Salehiniya H.	2018	Biomedical Research and Therapy	https://dx.doi.org/10.15419/bmrat.v5i4.428	Khani 2018	Systematic review only and more up to date meta-analysis included
Pancreatic cancer disparities in African Americans.	Khawja, Shumaila N; Mohammed, Somala; Silberfein, Eric J; Musher, Benjamin L; Fisher, William E; Van Buren, George 2nd	2015	Pancreas	https://dx.doi.org/10.1097/MPA.0000000000000323	Khawja 2015	Wrong outcomes
Bidirectional risk between venous thromboembolism and cancer in East Asian patients: Synthesis of evidence from recent population-based epidemiological studies	Kok V.C.	2017	Cancer Management and Research	https://dx.doi.org/10.2147/CMAR.S151331	Kok 2017	Wrong study design	Only a single study examining pancreatic cancer
Pioglitazone and cancer: Angel or demon?	Kostapanos M.S.; Elisaf M.S.; Mikhailidis D.P.	2013	Current Pharmaceutical Design	https://dx.doi.org/10.2174/13816128113199990294	Kostapanos 2013	Wrong study design; Sarah Moore (2024-06-04 21:29:47)(Select): narrative r/v; Sarah Moore (2024-06-04 19:02:19)(Select): full text requested 04.06 ;
IMPACT OF OBESITY ON RISK OF CANCER	Krupa-Kotara, K; Dakowska, D	2021	CENTRAL EUROPEAN JOURNAL OF PUBLIC HEALTH	10.21101/cejph.a5913	Krupa-Kotara 2021	Wrong study design	Narrative
GLP-1 Receptor Agonists: A Promising Therapy for Modern Lifestyle Diseases with Unforeseen Challenges	Kupnicka P.; ; Krol M.; Zychowska J.; Lagowski R.; Prajwos E.; Surowka A.; Chlubek D.	2024	Pharmaceuticals	https://dx.doi.org/10.3390/ph17111470	Kupnicka 2024	Wrong outcomes
72nd American Diabetes Association Scientific Sessions: Clinical updates review findings on risk of malignancy with pioglitazone, as well as various risk factors associated with insulin glargine use	Kuznar W.	2012	Formulary		Kuznar 2012	Abstract only
Adiposity and cancer at major anatomical sites: umbrella review of the literature.	Kyrgiou, Maria; Kalliala, Ilkka; Markozannes, Georgios; Gunter, Marc J; Paraskevaidis, Evangelos; Gabra, Hani; Martin-Hirsch, Pierre; Tsilidis, Konstantinos K	2017	BMJ (Clinical research ed.)	https://dx.doi.org/10.1136/bmj.j477	Kyrgiou 2017	Wrong outcomes	About strength and validity of associations rather than identifying associations;
Does quality of observational studies affect the results of a meta-analysis?: the case of cigarette smoking and pancreatic cancer.	La Torre, Giuseppe; de Waure, Chiara; Specchia, Maria Lucia; Nicolotti, Nicola; Capizzi, Silvio; Bilotta, Antonella; Clemente, Gennaro; Ricciardi, Walter	2009	Pancreas	https://dx.doi.org/10.1097/MPA.0b013e318190d795	LaTorre 2009	Wrong outcomes	About quality of studies
Incretin-based therapies in the treatment of type 2 diabetes--more than meets the eye?.	Labuzek, Krzysztof; Kozlowski, Michal; Szkudlapski, Dawid; Sikorska, Patrycja; Kozlowska, Monika; Okopien, Boguslaw	2013	European journal of internal medicine	https://dx.doi.org/10.1016/j.ejim.2013.01.009	Labuzek 2013	Wrong study design	Narrative
Appraising the causal role of smoking in multiple diseases: A systematic review and meta-analysis of Mendelian randomization studies	Larsson, SC; Burgess, S	2022	EBIOMEDICINE	10.1016/j.ebiom.2022.104154	Larsson 2022	Not available GP record;
Peutz-Jeghers syndrome and screening for pancreatic cancer.	Latchford, A; Greenhalf, W; Vitone, L J; Neoptolemos, J P; Lancaster, G A; Phillips, R K S	2006	The British journal of surgery	https://dx.doi.org/10.1002/bjs.5609	Latchford 2006	Wrong study design	Not a systematic review but did identify Giardello 2000 as potential extra study (uploaded)
Serum 25-Hydroxyvitamin D and Cancer Risk: A Systematic Review of Mendelian Randomization Studies	Lawler T.; Warren Andersen S.	2023	Nutrients	https://dx.doi.org/10.3390/nu15020422	Lawler 2023	Wrong study design	Papers are all Mendelian randomisation studies
Epidemiological evidence on environmental tobacco smoke and cancers other than lung or breast	Lee P.N.; Thornton A.J.; Hamling J.S.	2016	Regulatory Toxicology and Pharmacology	https://dx.doi.org/10.1016/j.yrtph.2016.06.012	Lee 2016	Wrong intervention
Systematic review of the relation between smokeless tobacco and cancer in Europe and North America	Lee, PN; Hamling, J	2009	BMC MEDICINE	10.1186/1741-7015-7-36	Lee 2009	Not available GP record
Relationship between diabetes mellitus and the risk of pancreatic cancer	Li X.; Yu G.; Gao P.	2018	International Journal of Clinical and Experimental Medicine		Li 2018	Wrong study design	Narrative
Diabetes and risk of pancreatic cancer: a pooled analysis of three large case-control studies.	Li, Donghui; Tang, Hongwei; Hassan, Manal M; Holly, Elizabeth A; Bracci, Paige M; Silverman, Debra T	2011	Cancer causes & control : CCC	https://dx.doi.org/10.1007/s10552-010-9686-3	Li 2011	Wrong study design	Pooled analysis
The relationship between pancreatic cancer and type 2 diabetes: cause and consequence	Li, Y; Bian, XH; Wei, SY; He, MZ; Yang, YL	2019	CANCER MANAGEMENT AND RESEARCH	10.2147/CMAR.S211972	Li 2019	Wrong study design	Narrative
Primary biliary cirrhosis and cancer risk: a systematic review and meta-analysis.	Liang, Yan; Yang, Zaixing; Zhong, Renqian	2012	Hepatology (Baltimore, Md.)	https://dx.doi.org/10.1002/hep.25788	Liang 2012	Wrong outcomes	Too few studies on pancreatic cancer to conduct proper analyses
Pancreatic cancer: risk and preventive factors	Licata, A; Montalto, G; Soresi, M	2018	INTERNAL AND EMERGENCY MEDICINE	10.1007/s11739-018-1795-0	Licata 2018	Wrong study design	Commentary
The role of germline BRCA1 & BRCA2 mutations in familial pancreatic cancer: A systematic review and meta-analysis	Limijadi, EKS; Muniroh, M; Prajoko, YW; Tjandra, KC; Respati, DRP	2024	PLOS ONE	10.1371/journal.pone.0299276	Limijadi 2024	Wrong patient population	Specifically looking at people with familial pancreatic cancer
Association of body mass index and risk of death from pancreas cancer in Asians: findings from the Asia Cohort Consortium	Lin, YS; Fu, R; Grant, E; Chen, Y; Lee, JE; Gupta, PC; Ramadas, K; Inoue, M; Tsugane, S; Gao, YT; Tamakoshi, A; Shun, XO; Ozasa, K; Tsuji, I; Kakizaki, M; Tanaka, H; Chen, CJ; Yoo, KY; Ahn, YO; Ahsan, H; Pednekar, MS; Sauvaget, C; Sasazuki, S; Yang, G; Xiang, YB; Ohishi, W; Watanabe, T; Nishino, Y; Matsuo, K; You, SL; Park, SK; Kim, DH; Parvez, F; Rolland, B; McLerran, D; Sinha, R; Boffetta, P; Z…	2013	EUROPEAN JOURNAL OF CANCER PREVENTION	10.1097/CEJ.0b013e3283592cef	Lin 2013	Wrong outcomes
Risk of cancer incidence and mortality associated with diabetes: A systematic review with trend analysis of 203 cohorts.	Ling, Suping; Brown, Karen; Miksza, Joanne K; Howells, Lynne M; Morrison, Amy; Issa, Eyad; Yates, Thomas; Khunti, Kamlesh; Davies, Melanie J; Zaccardi, Francesco	2021	Nutrition, metabolism, and cardiovascular diseases : NMCD	https://dx.doi.org/10.1016/j.numecd.2020.09.023	Ling 2021	Wrong outcomes	Outcome is relative risk in one time period compared to another
Fatty Pancreas Is a Risk Factor for Pancreatic Cancer: A Systematic Review and Meta-Analysis of 2956 Patients.	Lipp, Monika; Tarjan, Dorottya; Lee, Jimin; Zolcsak, Adam; Szalai, Eszter; Teutsch, Brigitta; Faluhelyi, Nandor; Eross, Balint; Hegyi, Peter; Miko, Alexandra	2023	Cancers	https://dx.doi.org/10.3390/cancers15194876	Lipp 2023	Not available GP record	Does exist as a code in SNOMED Fatty pancreas(773200006) but doesn't seem to have been used in primary care (https://digital.nhs.uk/data-and-information/publications/statistical/mi-snomed-code-usage-in-primary-care/2021-22);
ABO and Rhesus blood groups and multiple health outcomes: an umbrella review of systematic reviews with meta-analyses of observational studies	Liu F.-H.; ; Guo J.-K.; Xing W.-Y.; Bai X.-L.; Chang Y.-J.; Lu Z.; Yang M.; Yang Y.; Li W.-J.; Jia X.-X.; Zhang T.; Yang J.; Chen J.-T.; Gao S.; Wu L.; Zhang D.-Y.; Liu C.; Gong T.-T.; Wu Q.-J.	2024	BMC Medicine	https://dx.doi.org/10.1186/s12916-024-03423-x	Liu 2024	Umbrella review with all meta-analyses already included
Metformin and pancreatic cancer risk in type 2 diabetic patients: A systematic review and meta-analysis	Liu Y.	2014	Pharmacotherapy	https://dx.doi.org/10.1002/phar.1497	Liu 2014	Abstract only
Vitamin D status and the risk of pancreatic cancer: a meta-analysis.	Liu, Shang-Long; Zhao, Yu-Pei; Dai, Meng-Hua; You, Lei; Wen, Zhang; Xu, Jian-Wei	2013	Chinese medical journal		Liu 2013	Lack of clarity made it not possible to extract data and more up to date meta-analyses available;
The Risk of Extraintestinal Cancer in Inflammatory Bowel Disease: A Systematic Review and Meta-analysis of Population-based Cohort Studies.	Lo B; Zhao M; Vind I; Burisch J	2021	Clin Gastroenterol Hepatol	10.1016/j.cgh.2020.08.015	Lo 2021	Wrong study design	Only identified single study re pancreatic cancer
Alcohol consumption and pancreatic cancer: a pooled analysis in the International Pancreatic Cancer Case-Control Consortium (PanC4).	Lucenteforte, E; La Vecchia, C; Silverman, D; Petersen, G M; Bracci, P M; Ji, B T; Bosetti, C; Li, D; Gallinger, S; Miller, A B; Bueno-de-Mesquita, H B; Talamini, R; Polesel, J; Ghadirian, P; Baghurst, P A; Zatonski, W; Fontham, E; Bamlet, W R; Holly, E A; Gao, Y T; Negri, E; Hassan, M; Cotterchio, M; Su, J; Maisonneuve, P; Boffetta, P; Duell, E J	2012	Annals of oncology : official journal of the European Society for Medical Oncology	https://dx.doi.org/10.1093/annonc/mdr120	Lucenteforte 2012	Wrong study design
Older age at first birth is a risk factor for pancreatic cancer: a meta-analysis.	Luo, Ai-Jing; Feng, Rui-Hua; Wang, Xiao-Wan; Wang, Fu-Zhi	2016	Hepatobiliary & pancreatic diseases international : HBPD INT	https://dx.doi.org/10.1016/s1499-3872(16)60063-2	Luo 2016	Not available GP record
Cigarette Smoking and Pancreatic Cancer: A Pooled Analysis From the Pancreatic Cancer Cohort Consortium	Lynch, SM; Vrieling, A; Lubin, JH; Kraft, P; Mendelsohn, JB; Hartge, P; Canzian, F; Steplowski, E; Arslan, AA; Gross, M; Helzlsouer, K; Jacobs, EJ; LaCroix, A; Petersen, G; Zheng, W; Albanes, D; Amundadottir, L; Bingham, SA; Boffetta, P; Boutron-Ruault, MC; Chanock, SJ; Clipp, S; Hoover, RN; Jacobs, K; Johnson, KC; Kooperberg, C; Luo, JH; Messina, C; Palli, D; Patel, AV; Riboli, E; Shu, XO; Suare…	2009	AMERICAN JOURNAL OF EPIDEMIOLOGY	10.1093/aje/kwp134	Lynch 2009	Wrong study design	Pooled analysis
Association between cancer and immunosuppressive therapy - Analysis of selected studies in pemphigus and pemphigoid	Mabrouk D.; Gurcan H.M.; Keskin D.B.; Christen W.G.; Ahmed A.R.	2010	Annals of Pharmacotherapy	https://dx.doi.org/10.1345/aph.1P309	Mabrouk 2010	Wrong outcomes	Single case of pancreatic cancer in whole meta-analysis
A review found inadequate reporting of case-control studies of risk factors for pancreatic cancer.	MacCarthy, Angela; Dhiman, Paula; Kirtley, Shona; Logullo, Patricia; Copsey, Bethan; Collins, Gary S	2021	Journal of clinical epidemiology	https://dx.doi.org/10.1016/j.jclinepi.2020.12.020	MacCarthy 2021	Wrong outcomes	Only assesses quality of included studies not the contents
Pancreatic cancer in patients with autoimmune pancreatitis: A scoping review.	Macinga, Peter; Bajer, Lukas; Del Chiaro, Marco; Chari, Suresh T; Dite, Petr; Frulloni, Luca; Ikeura, Tsukasa; Kamisawa, Terumi; Kubota, Kensuke; Naitoh, Itaru; Okazaki, Kazuichi; Pezzilli, Raffaele; Vujasinovic, Miroslav; Spicak, Julius; Hucl, Tomas; Lohr, Matthias	2021	Pancreatology : official journal of the International Association of Pancreatology (IAP) ... [et al.]	https://dx.doi.org/10.1016/j.pan.2021.03.007	Macinga 2021	Wrong study design	Scoping rather than systematic
<i>Helicobacter pylori</i> infection and extragastroduodenal diseases	Maev, IV; Andreev, DN; Kucheryavyi, YA	2015	TERAPEVTICHESKII ARKHIV	10.17116/terarkh2015878103-110	Maev 2015	No English language version available; Sarah Moore (2024-06-05 19:10:50)(Select): full text not available in english; Sarah Moore (2024-05-29 01:08:38)(Screen): what type of review?;
Adverse Effects Associated with Long-Term Use of Proton Pump Inhibitors.	Maideen, Naina Mohamed Pakkir	2023	Chonnam medical journal	https://dx.doi.org/10.4068/cmj.2023.59.2.115	Maideen 2023	Wrong study design	Narrative
Epidemiology and risk factors of pancreatic cancer	Maisonneuve P.	2016	European Journal of Cancer		Maisonneuve 2016	Abstract only
Risk factors for pancreatic cancer: a summary review of meta-analytical studies.	Maisonneuve, Patrick; Lowenfels, Albert B	2015	International journal of epidemiology	https://dx.doi.org/10.1093/ije/dyu240	Maisonneuve 2015	Wrong study design	Not for extraction but useful for reference and checking inclusion of all relevant studies
Could Periodontitis Increase the Risk of Suffering from Pancreatic Cancer?-A Systematic Review	Marquez-Arrico C.F.; Silvestre F.J.; Marquez-Arrico J.E.; Silvestre-Rangil J.	2024	Cancers	https://dx.doi.org/10.3390/cancers16071257	Marquez-Arrico 2024	Wrong study design	Includes animal and basic science papers
The Role of BRCA2 Mutation Status as Diagnostic, Predictive, and Prognosis Biomarker for Pancreatic Cancer.	Martinez-Useros, Javier; Garcia-Foncillas, Jesus	2016	BioMed research international	https://dx.doi.org/10.1155/2016/1869304	Martinez-Useros 2016	Wrong study design	Narrative
Solid pseudopapillary tumor of the pancreas: A systematic review of clinical, surgical and oncological characteristics of 1384 patients underwent pancreatic surgery	Mazzarella, G; Muttillo, EM; Coletta, D; Picardi, B; Rossi, S; Monte, SRD; Gomes, V; Muttillo, IA	2024	HEPATOBILIARY & PANCREATIC DISEASES INTERNATIONAL	10.1016/j.hbpd.2023.05.004	Mazzarella 2024	Wrong patient population
Risk Factors for Early-Onset and Very-Early-Onset Pancreatic Adenocarcinoma <i>A Pancreatic Cancer Case</i>-<i>Control Consortium</i> (<i>PanC4</i>) <i>Analysis</i>	McWilliams, RR; Maisonneuve, P; Bamlet, WR; Petersen, GM; Li, DH; Risch, HA; Yu, H; Fontham, ETH; Luckett, B; Bosetti, C; Negri, E; La Vecchia, C; Talamini, R; de Mesquita, HBB; Bracci, P; Gallinger, S; Neale, RE; Lowenfels, AB	2016	PANCREAS	10.1097/MPA.0000000000000392	McWilliams 2016	Wrong study design	Pooled analysis
The association between allergies and cancer: what is currently known?.	Merrill, Ray M; Isakson, Ryan T; Beck, Robert E	2007	Annals of allergy, asthma & immunology : official publication of the American College of Allergy, Asthma, & Immunology	https://dx.doi.org/10.1016/S1081-1206(10)60632-1	Merrill 2007	Wrong study design
Cancer risk associated with early and late maternal age at first birth	Merrill, RM; Fugal, S; Novilla, LB; Raphael, MC	2005	GYNECOLOGIC ONCOLOGY	10.1016/j.ygyno.2004.11.038	Merrill 2005	Wrong study design	Narrative
The epidemiology of pancreatic, gallbladder, and other biliary tract cancers	Michaud D.S.	2002	Gastrointestinal Endoscopy	https://dx.doi.org/10.1067/mge.2002.129011	Michaud 2002	Wrong study design	Narrative
Periodontal disease, tooth loss, and cancer risk	Michaud D.S.; Fu Z.; Shi J.; Chung M.	2017	Epidemiologic Reviews	https://dx.doi.org/10.1093/epirev/mxx006	Michaud 2017	Wrong study design
Machine Learning and Artificial Intelligence Models Utilizing Electronic Health Record Data for Prediction of Pancreatic Cancer Risk - A Systematic Review	Mishra A.; Chong B.; Arunachalam S.P.; Oberg A.L.; Majumder S.	2024	Pancreas		Mishra 2024	Wrong outcomes	Not for extraction but useful for reference and checking inclusion of all relevant studies
Association of childhood and adolescence obesity with incidence and mortality of adulthood cancers. A systematic review and meta-analysis	Mohammadian Khonsari N.; Shahrestanaki E.; Ehsani A.; Asadi S.; Sokoty L.; Mohammadpoor Nami S.; Hakak-Zargar B.; Qorbani M.	2023	Frontiers in Endocrinology	https://dx.doi.org/10.3389/fendo.2023.1069164	MohammadianKhonsari 2023	Not available GP record
Further data on beta-blockers and cancer risk: observational study and meta-analysis of randomized clinical trials	Monami, M; Filippi, L; Ungar, A; Sgrilli, F; Antenore, A; Dicembrini, I; Bagnoli, P; Marchionni, N; Rotella, CM; Mannucci, E	2013	CURRENT MEDICAL RESEARCH AND OPINION	10.1185/03007995.2013.772505	Monami 2013	Wrong outcomes	Outcome is general cancers not specific breakdown into pancreas
Safety of dipeptidyl peptidase-4 inhibitors: a meta-analysis of randomized clinical trials.	Monami, Matteo; Dicembrini, Ilaria; Martelli, Daniele; Mannucci, Edoardo	2011	Current medical research and opinion	https://dx.doi.org/10.1185/03007995.2011.602964	Monami 2011	Wrong outcomes
Pancreatic Cancer Exposome Profile to Aid Early Detection and Inform Prevention Strategies.	Monroy-Iglesias, Maria J; Dolly, Saoirse; Sarker, Debashis; Thillai, Kiruthikah; Van Hemelrijck, Mieke; Santaolalla, Aida	2021	Journal of clinical medicine	https://dx.doi.org/10.3390/jcm10081665	Monroy-Iglesias 2021	Wrong study design	Not for extraction but useful for reference and checking inclusion of all relevant studies
Meta-analysis of disease risk associated with smoking, by gender and intensity of smoking	Mucha L.; Stephenson J.; Morandi N.; Dirani R.	2006	Gender Medicine	https://dx.doi.org/10.1016/S1550-8579%2806%2980216-0	Mucha 2006	Not available GP record	Many smoking analyses already included
Fasting but not casual blood glucose is associated with pancreatic cancer mortality in Japanese: EPOCH-JAPAN.	Nagai, Masato; Murakami, Yoshitaka; Tamakoshi, Akiko; Kiyohara, Yutaka; Yamada, Michiko; Ukawa, Shigekazu; Hirata, Takumi; Tanaka, Sachiko; Miura, Katsuyuki; Ueshima, Hirotsugu; Okamura, Tomonori	2017	Cancer causes & control : CCC	https://dx.doi.org/10.1007/s10552-017-0884-0	Nagai 2017	Wrong outcomes;
The Relationship between Metformin Consumption and Cancer Risk: An Updated Umbrella Review of Systematic Reviews and Meta-Analyses.	Najafi, Farid; Rajati, Fatemeh; Sarokhani, Diana; Bavandpour, Maryam; Moradinazar, Mehdi	2023	International journal of preventive medicine	https://dx.doi.org/10.4103/ijpvm.ijpvm_62_21	Najafi 2023	Umbrella review with poor capture of meta-analyses	Exclude as it only identified 5 meta-analyses compared to at least 10 we had identified and only included 2 of those in their review
The hazards and benefits associated with smoking and smoking cessation in Asia: a meta-analysis of prospective studies	Nakamura, K; Huxley, R; Ansary-Moghaddam, A; Woodward, M	2009	TOBACCO CONTROL	10.1136/tc.2008.028795	Nakamura 2009	Wrong outcomes; Sarah Moore (2024-06-05 19:15:23)(Select): pancreatic cancer not treated individually - subsumed into 'other cancers' in meta analysis;
Incretin-based glucose-lowering medications and the risk of acute pancreatitis and/or pancreatic cancer: Reassuring data from cardio-vascular outcome trials.	Nauck, Michael A; Meier, Juris J; Schmidt, Wolfgang E	2017	Diabetes, obesity & metabolism	https://dx.doi.org/10.1111/dom.12981	Nauck 2017	Wrong study design	Letter to editor commentary on metaanalyses
Pancreatic cancer: a review with future directions	Nehlsen A.D.; Brady L.W.	2016	Journal of Radiation Oncology	https://dx.doi.org/10.1007/s13566-016-0264-5	Nehlsen 2016	Wrong study design	Narrative
The tangled web of dyslipidemia and cancer: Is there any association?	Neshat S.; Rezaei A.; Farid A.; Sarallah R.; Javanshir S.; Ahmadian S.; Chatrnour G.; Daneii P.; Heshmat-Ghahdarijani K.	2022	Journal of Research in Medical Sciences	https://dx.doi.org/10.4103/jrms.jrms_267_22	Neshat 2022	Wrong study design	Narrative
Body fatness, related biomarkers and cancer risk: An epidemiological perspective	Nimptsch K.; Pischon T.	2015	Hormone Molecular Biology and Clinical Investigation	https://dx.doi.org/10.1515/hmbci-2014-0043	Nimptsch 2015	Wrong study design	Narrative
Oral health and gastrointestinal neoplasia: Narrative review	Noguera, E; Sorribas, M; Admella, V; Biondo, S	2021	CIRUGIA ESPANOLA	10.1016/j.ciresp.2021.05.002	Noguera 2021	Wrong study design	Narrative
Cancer and schizophrenia	Nordentoft, M; Plana-Ripoll, O; Laursen, TM	2021	CURRENT OPINION IN PSYCHIATRY	10.1097/YCO.0000000000000697	Nordentoft 2021	Wrong study design ;	Narrative
Substantially increased risk of cancer in patients with diabetes mellitus A systematic review and meta-analysis of epidemiologic evidence in Japan	Noto, H; Osame, K; Sasazuki, T; Noda, M	2010	JOURNAL OF DIABETES AND ITS COMPLICATIONS	10.1016/j.jdiacomp.2010.06.004	Noto 2010	Wrong outcomes	Merged cancer outcomes only
Significantly increased risk of cancer in diabetes mellitus patients: A meta-analysis of epidemiological evidence in Asians and non-Asians	Noto, H; Tsujimoto, T; Noda, M	2012	JOURNAL OF DIABETES INVESTIGATION	10.1111/j.2040-1124.2011.00183.x	Noto 2012	Wrong outcomes	Outcome is general cancers not specific breakdown into pancreas
SIGNIFICANTLY INCREASED RISK OF CANCER IN PATIENTS WITH DIABETES MELLITUS: A SYSTEMATIC REVIEW AND META-ANALYSIS	Noto, H; Tsujimoto, T; Sasazuki, T; Noda, M	2011	ENDOCRINE PRACTICE	10.4158/EP10357.RA	Noto 2011	Wrong outcomes	No specific results for pancreatic cancer available
CLINICAL REVIEW-63 - DIABETES AND PANCREATIC-CANCER - CLUES TO THE EARLY DIAGNOSIS OF PANCREATIC MALIGNANCY	NOY, A; BILEZIKIAN, JP	1994	JOURNAL OF CLINICAL ENDOCRINOLOGY & METABOLISM	10.1210/jc.79.5.1223	NOY 1994	Wrong study design
Sex differences in the association between diabetes and cancer: a systematic review and meta-analysis of 121 cohorts including 20 million individuals and one million events	Ohkuma, T; Peters, SAE; Woodward, M	2018	DIABETOLOGIA	10.1007/s00125-018-4664-5	Ohkuma 2018	Wrong outcomes	Only the relative (female:male) relative risks reported
Allergies and risk of pancreatic cancer: a pooled analysis from the Pancreatic Cancer Case-Control Consortium.	Olson, Sara H; Hsu, Meier; Satagopan, Jaya M; Maisonneuve, Patrick; Silverman, Debra T; Lucenteforte, Ersilia; Anderson, Kristin E; Borgida, Ayelet; Bracci, Paige M; Bueno-de-Mesquita, H Bas; Cotterchio, Michelle; Dai, Qi; Duell, Eric J; Fontham, Elizabeth H; Gallinger, Steven; Holly, Elizabeth A; Ji, Bu-Tian; Kurtz, Robert C; La Vecchia, Carlo; Lowenfels, Albert B; Luckett, Brian; Ludwig, Emmy; …	2013	American journal of epidemiology	https://dx.doi.org/10.1093/aje/kwt052	Olson 2013	Wrong study design	Pooled analysis
Diabetes and cancer I: Risk, survival, and implications for screening	Onitilo A.A.; Engel J.M.; Glurich I.; Stankowski R.V.; Williams G.M.; Doi S.A.	2012	Cancer Causes and Control	https://dx.doi.org/10.1007/s10552-012-9972-3	Onitilo 2012	Wrong study design	Narrative
Quantification of the smoking-associated cancer risk with rate advancement periods: meta-analysis of individual participant data from cohorts of the CHANCES consortium.	Ordonez-Mena, Jose Manuel; Schottker, Ben; Mons, Ute; Jenab, Mazda; Freisling, Heinz; Bueno-de-Mesquita, Bas; O'Doherty, Mark G; Scott, Angela; Kee, Frank; Stricker, Bruno H; Hofman, Albert; de Keyser, Catherine E; Ruiter, Rikje; Soderberg, Stefan; Jousilahti, Pekka; Kuulasmaa, Kari; Freedman, Neal D; Wilsgaard, Tom; de Groot, Lisette Cpgm; Kampman, Ellen; Hakansson, Niclas; Orsini, Nicola; Wolk,…	2016	BMC medicine	https://dx.doi.org/10.1186/s12916-016-0607-5	Ordonez-Mena 2016	Not available GP record
A review of lifestyle, metabolic risk factors, and blood-based biomarkers for early diagnosis of pancreatic ductal adenocarcinoma.	Pang, Yuanjie; Holmes, Michael V; Chen, Zhengming; Kartsonaki, Christiana	2019	Journal of gastroenterology and hepatology	https://dx.doi.org/10.1111/jgh.14576	Pang 2019	Wrong study design
Gallbladder disease, cholecystectomy, and pancreatic cancer risk in the International Pancreatic Cancer Case-Control Consortium (PanC4)	PanGenEU Consortium; Rosato, V; Negri, E; Bosetti, C; Malats, N; Gomez-Rubio, P; Maisonneuve, P; Miller, AB; Bueno-de-Mesquita, HB; Baghurst, PA; Zatonski, W; Petersen, GM; Scelo, G; Holcatova, I; Fabianova, E; Serraino, D; Olson, SH; Vioque, J; Lagiou, P; Duell, EJ; Boffetta, P; La Vecchia, C	2020	EUROPEAN JOURNAL OF CANCER PREVENTION	10.1097/CEJ.0000000000000572	PanGenEUConsortium 2020	Wrong study design	Pooled analysis
The age-dependent association of risk factors with pancreatic cancer	Panscan Panc4 I-III Consortium; Yuan, C; Kim, J; Wang, QL; Lee, AA; Babic, A; Amundadottir, LT; Klein, AP; Li, D; McCullough, ML; Petersen, GM; Risch, HA; Stolzenberg-Solomon, RZ; Perez, K; Ng, K; Giovannucci, EL; Stampfer, MJ; Kraft, P; Wolpin, BM	2022	ANNALS OF ONCOLOGY	10.1016/j.annonc.2022.03.276	PanscanPanc4I-IIIConsortium 2022	Wrong study design;
Association Between Helicobacter pylori Infection and the Risk of Pancreatic Cancer: A Systematic Review Based on Observational Studies.	Panthangi, Venkatesh; Cyril Kurupp, Adrienne R; Raju, Anjumol; Luthra, Gaurav; Shahbaz, Mahrukh; Almatooq, Halah; Foucambert, Paul; Esbrand, Faith D; Zafar, Sana; Khan, Safeera	2022	Cureus	https://dx.doi.org/10.7759/cureus.28543	Panthangi 2022	Systematic review only and more up to date meta-analysis included
Attributable fraction of tobacco smoking on cancer using population-based nationwide cancer incidence and mortality data in Korea	Park S.; Jee S.H.; Shin H.-R.; Park E.H.; Shin A.; Jung K.-W.; Hwang S.-S.; Cha E.S.; Yun Y.H.; Park S.K.; Boniol M.; Boffetta P.	2014	BMC Cancer	https://dx.doi.org/10.1186/1471-2407-14-406	Park 2014	Wrong study design
The intricate relationship between diabetes, obesity and pancreatic cancer	Paternoster, S; Falasca, M	2020	BIOCHIMICA ET BIOPHYSICA ACTA-REVIEWS ON CANCER	10.1016/j.bbcan.2019.188326	Paternoster 2020	Wrong study design	Narrative
Obesity and Cancer: A Current Overview of Epidemiology, Pathogenesis, Outcomes, and Management	Pati, S; Irfan, W; Jameel, A; Ahmed, S; Shahid, RK	2023	CANCERS	10.3390/cancers15020485	Pati 2023	Wrong study design	Narrative
Epidemiology of pancreatic cancer in Africa: A systematic review	Pearlstein E.F.; Tazinkeng N.N.; Sawyer K.; Chukwudike E.S.; Bains K.; Asante C.; Sundi P.R.I.O.; Chishinga N.; Asombang A.W.	2021	American Journal of Gastroenterology	https://dx.doi.org/10.14309/01.ajg.0000772224.74784.af	Pearlstein 2021	Abstract only
Type 2 Diabetes and Cancer: An Umbrella Review of Observational and Mendelian Randomization Studies	Pearson-Stuttard, J; Papadimitriou, N; Markozannes, G; Cividini, S; Kakourou, A; Gill, D; Rizos, EC; Monori, G; Ward, HA; Kyrgiou, M; Gunter, MJ; Tsilidis, KK	2021	CANCER EPIDEMIOLOGY BIOMARKERS & PREVENTION	10.1158/1055-9965.EPI-20-1245	Pearson-Stuttard 2021	Umbrella review single meta-analysis PC	Only uses single study (Ben 2011) for results on PC and we already have that included in our review
Diabetes mellitus in intraductal papillary mucinous neoplasms: A systematic review and meta-analysis.	Pergolini, Ilaria; Schorn, Stephan; Jager, Carsten; Gos, Rudiger; Novotny, Alexander; Friess, Helmut; Ceyhan, Guralp Onur; Demir, Ihsan Ekin	2021	Surgery	https://dx.doi.org/10.1016/j.surg.2020.07.006	Pergolini 2021	Wrong outcomes	Intraductal papillary mucinous neoplasms have malignant potential but not malignant themselves so exclude
Family history is a significant risk factor for pancreatic cancer: results from a systematic review and meta-analysis.	Permuth-Wey, Jennifer; Egan, Kathleen M	2009	Familial cancer	https://dx.doi.org/10.1007/s10689-008-9214-8	Permuth-Wey 2009	Not available GP record
Is diabetes mellitus a risk factor for pancreatic cancer?	Pezzilli R.; Pagano N.	2013	World Journal of Gastroenterology	https://dx.doi.org/10.3748/wjg.v19.i30.4861	Pezzilli 2013	Wrong study design
Extrahepatic cancers and chronic HCV infection.	Pol, Stanislas; Vallet-Pichard, Anais; Hermine, Olivier	2018	Nature reviews. Gastroenterology & hepatology	https://dx.doi.org/10.1038/nrgastro.2017.172	Pol 2018	Wrong study design	Narrative
Systematic review of pancreatic cancer epidemiology in Asia-Pacific Region: major patterns in GLOBACON 2012.	Pourhoseingholi, Mohamad Amin; Ashtari, Sara; Hajizadeh, Nastaran; Fazeli, Zeinab; Zali, Mohammad Reza	2017	Gastroenterology and hepatology from bed to bench		Pourhoseingholi 2017	Wrong study design
Obesity and pancreatic cancer.	Preziosi, Giuseppe; Oben, Jude A; Fusai, Giuseppe	2014	Surgical oncology	https://dx.doi.org/10.1016/j.suronc.2014.02.003	Preziosi 2014	Wrong study design
Hepatitis C virus (HCV) infection and pancreatic adenocarcinoma (PAC): A review	Qadwai S.; Rehman T.; Solangi Z.; Gollapudi L.A.; Sule S.	2016	American Journal of Gastroenterology	https://dx.doi.org/10.1038/ajg.2016.351	Qadwai 2016	Abstract only
Use of Noninsulin Anti Diabetics for Prevention and Treatment of Cancer-Narrative Review Article	Raana, S; Javeed, A	2015	IRANIAN JOURNAL OF PUBLIC HEALTH		Raana 2015	Wrong study design	Narrative
Complications of Chronic Pancreatitis	Ramsey, ML; Conwell, DL; Hart, PA	2017	DIGESTIVE DISEASES AND SCIENCES	10.1007/s10620-017-4518-x	Ramsey 2017	Wrong study design	Narrative
Interpreting the epidemiological evidence linking obesity and cancer: A framework for population-attributable risk estimations in Europe.	Renehan, Andrew G; Soerjomataram, Isabelle; Leitzmann, Michael F	2010	European journal of cancer (Oxford, England : 1990)	https://dx.doi.org/10.1016/j.ejca.2010.07.052	Renehan 2010	Wrong study design
Body-Mass Index and Pancreatic Cancer Incidence: A Pooled Analysis of Nine Population-Based Cohort Studies With More Than 340,000 Japanese Subjects	Res Grp Dev Evaluation Canc; Koyanagi, YN; Matsuo, K; Ito, H; Tamakoshi, A; Sugawara, Y; Hidaka, A; Wada, K; Oze, I; Kitamura, Y; Liu, R; Mizoue, T; Sawada, N; Nagata, C; Wakai, K; Nakayama, T; Sadakane, A; Tanaka, K; Inoue, M; Tsugane, S; Sasazuki, S	2018	JOURNAL OF EPIDEMIOLOGY	10.2188/jea.JE20160193	ResGrpDevEvaluationCanc 2018	Wrong study design	Pooled analysis
Effect of daily aspirin on long-term risk of death due to cancer: analysis of individual patient data from randomised trials	Rothwell, PM; Fowkes, FGR; Belch, JFF; Ogawa, H; Warlow, CP; Meade, TW	2011	LANCET	10.1016/S0140-6736(10)62110-1	Rothwell 2011	Wrong outcomes	Outcome is death from cancer not cancer incidence
Relationship between ABO blood group antigens and pancreatic cancer-systemic review	Samyukta S.; Devi G.	2015	Journal of Pharmaceutical Sciences and Research		Samyukta 2015	Wrong study design
Non-alcoholic fatty liver disease and extra-hepatic cancers	Sanna C.; Rosso C.; Marietti M.; Bugianesi E.	2016	International Journal of Molecular Sciences	https://dx.doi.org/10.3390/ijms17050717	Sanna 2016	Wrong study design	Narrative
Clinical Prediction Models for Pancreatic Cancer in General and At-Risk Populations: A Systematic Review.	Santos, Ralph; Coleman, Helen G; Cairnduff, Victoria; Kunzmann, Andrew T	2023	The American journal of gastroenterology	https://dx.doi.org/10.14309/ajg.0000000000002022	Santos 2023	Wrong outcomes
Carbohydrate intake, obesity, metabolic syndrome and cancer risk? A two-part systematic review and meta-analysis protocol to estimate attributability	Sartorius B.; Sartorius K.; Aldous C.; Madiba T.E.; Stefan C.; Noakes T.	2016	BMJ Open	https://dx.doi.org/10.1136/bmjopen-2015-009301	Sartorius 2016	Protocol	Searched and found the resulting study which was uploaded to full-text screening
Proton Pump Inhibitors and Cancer Risk: A Comprehensive Review of Epidemiological and Mechanistic Evidence	Sawaid I.O.; Samson A.O.	2024	Journal of Clinical Medicine	https://dx.doi.org/10.3390/jcm13071970	Sawaid 2024	Wrong study design
Association between cardiometabolic syndrome and cancer: Systematic review	Saxena A.; Rubens M.; Ramamoorthy V.; Das S.; Bhatt C.B.; Salami J.A.; McGranaghan P.; Shehadeh N.; Veledar E.	2020	Circulation	https://dx.doi.org/10.1161/circ.141.suppl_1.P339	Saxena 2020	Abstract only
Fatty pancreas and pancreatic cancer: A new player on the field?	Sbeit W.; Pellicano R.; Khoury T.; Mari A.	2021	Minerva Gastroenterology	https://dx.doi.org/10.23736/S2724-5985.20.02758-0	Sbeit 2021	Wrong study design	Editorial
The safety of gliptins : updated data in 2018	Scheen A.J.	2018	Expert Opinion on Drug Safety	https://dx.doi.org/10.1080/14740338.2018.1444027	Scheen 2018	Wrong study design	Narrative
Umbrella Review on the Relationship between Vitamin D Levels and Cancer.	Schomann-Finck, Matthias; ; Reichrath, Jorg	2024	Nutrients	https://dx.doi.org/10.3390/nu16162720	Schomann-Finck 2024	Umbrella review with all meta-analyses already included	only includes 2 meta-analyses - one we have captured and one we excluded because it was not possible to extract data clearly and better, newer meta-analyses were available
Gender Aspects in Gastrointestinal Tumours and Their Prognosis in Regard to Multimodal Treatment Concepts	Seeland, U; Heger, U; Heise, K; Ott, K	2015	ZENTRALBLATT FUR CHIRURGIE	10.1055/s-0035-1545963	Seeland 2015	No English language version available; Sarah Moore (2024-05-30 19:07:58)(Select): requested 30.05 but looks like full text might only be available in german; Sarah Moore (2024-05-29 01:45:57)(Screen): check study type and if pancreas included;
Diabetes and Cancer: Risk, Challenges, Management and Outcomes.	Shahid, Rabia K; Ahmed, Shahid; Le, Duc; Yadav, Sunil	2021	Cancers	https://dx.doi.org/10.3390/cancers13225735	Shahid 2021	Wrong study design	Narrative
Heart failure in oncological patients	Shanazarov N.A.; Seidalin N.K.; Khalirakhmanov A.F.; Sharafeev A.Z.; Gatuyatullina G.D.; Zinchenko S.V.	2020	International Journal of Pharmaceutical Research	https://dx.doi.org/10.31838/ijpr/2020.12.03.419	Shanazarov 2020	Wrong study design	Narrative
DESCRIPTIVE, ANALYTICAL AND MOLECULAR EPIDEMIOLOGY OF PANCREATIC CANCER	Shangina O.V.; Maximovich D.M.; Zaridze D.G.	2022	Siberian Journal of Oncology	https://dx.doi.org/10.21294/1814-4861-2022-21-3-90-103	Shangina 2022	No English language version available
Obesity and cancer: The role of vitamin D	Shanmugalingam T.; Crawley D.; Bosco C.; Melvin J.; Rohrmann S.; Chowdhury S.; Holmberg L.; Van Hemelrijck M.	2014	BMC Cancer	https://dx.doi.org/10.1186/1471-2407-14-712	Shanmugalingam 2014	Systematic review only and more up to date meta-analysis included
Inflammatory bowel diseases and the risk of adverse health outcomes: Umbrella review of meta-analyses of observational studies	Shen X.; Wan Q.; Zhao R.; Wu Y.; Wang Y.; Cui Y.; Su X.; Wu X.	2021	Digestive and Liver Disease	https://dx.doi.org/10.1016/j.dld.2021.01.018	Shen 2021	Umbrella review single meta-analysis PC	Reporting results from a singles meta-analysis and has little detail. We have a more up to date meta-analysis on IBD
Role of body mass index and weight change in the risk of cancer: A systematic review and meta-analysis of 66 cohort studies	Shi, XY; Deng, GW; Wen, HT; Lin, AQ; Wang, HT; Zhu, LX; Mou, WM; Liu, ZQ; Li, XH; Zhang, J; Cheng, Q; Luo, P	2024	JOURNAL OF GLOBAL HEALTH	10.7189/jogh.14.04067	Shi 2024	Wrong intervention
Angiotensin-converting enzyme inhibitors or angiotensin receptor blockers and cancer risk: an updated meta-analysis of observational studies	Shin K.; Yang J.; Yu Y.; Son E.; Kim K.; Kim Y.H.	2022	Therapeutic Advances in Drug Safety	https://dx.doi.org/10.1177/20420986221129335	Shin 2022	Wrong study design	Only one study exclusively of pancreatic cancer
Visceral obesity and incident cancer and cardiovascular disease: An integrative review of the epidemiological evidence	Silveira E.A.; Kliemann N.; Noll M.; Sarrafzadegan N.; de Oliveira C.	2021	Obesity Reviews	https://dx.doi.org/10.1111/obr.13088	Silveira 2021	Wrong study design
Metformin and risk of pancreatic cancer in patients with diabetes mellitus: A systematic review and meta-analysis	Singh P.P.; Singh S.; Singh A.; McWilliams R.; Chari S.	2012	American Journal of Gastroenterology	https://dx.doi.org/10.1038/ajg.2012.269	Singh 2012	Abstract only
Pooled Incidence of de novo Malignancy After Liver Transplantation	Singh S.; ; Mohan B.; Pinnam B.S.M.; Sanaei O.; Dutta S.; Dahiya D.S.; Bhat I.; Sharma N.R.; Adler D.; Vinayek R.	2024	American Journal of Gastroenterology	https://dx.doi.org/10.14309/01.ajg.0001037028.34998.73	Singh 2024	Abstract only
Pancreatic Cancer in Iran: an Epidemiological Review.	Siri, Fatemeh Hadavand; Salehiniya, Hamid	2020	Journal of gastrointestinal cancer	https://dx.doi.org/10.1007/s12029-019-00279-w	Siri 2020	Wrong study design
Vitamin D and Clinical Cancer Outcomes: A Review of Meta-Analyses	Sluyter J.D.; Manson J.E.; Scragg R.	2021	JBMR Plus	https://dx.doi.org/10.1002/jbm4.10420	Sluyter 2021	Wrong outcomes	Includes only 1 'meta-analysis' on pancreatic cancer (Stolzenberg-Solomon 20210) which is already captured in our data through other meta-analyses that treated it as a case-control study. 1 meta-analysis on interventional studies also already included (Bjelakovicm 2014).
Prevalence, clinical characteristics, and outcomes of fatty pancreas disease: an updated systematic review and meta-analysis	Souza M.; ; Silva G.P.; Junior C.R.O.; Amaral M.J.M.; Lima L.C.V.; Charatcharoenwitthaya P.	2025	European journal of gastroenterology & hepatology	https://dx.doi.org/10.1097/MEG.0000000000002893	Souza 2025	Wrong patient population
Systematic review of the relation between smokeless tobacco and cancer of the pancreas in Europe and North America.	Sponsiello-Wang, Zheng; Weitkunat, Rolf; Lee, Peter N	2008	BMC cancer	https://dx.doi.org/10.1186/1471-2407-8-356	Sponsiello-Wang 2008	Not available GP record
Evaluating Susceptibility to Pancreatic Cancer: ASCO Provisional Clinical Opinion.	Stoffel, Elena M; McKernin, Shannon E; Brand, Randall; Canto, Marcia; Goggins, Michael; Moravek, Cassadie; Nagarajan, Arun; Petersen, Gloria M; Simeone, Diane M; Yurgelun, Matthew; Khorana, Alok A	2019	Journal of clinical oncology : official journal of the American Society of Clinical Oncology	https://dx.doi.org/10.1200/JCO.18.01489	Stoffel 2019	Wrong outcomes
Circulating 25-hydroxyvitamin D and risk of pancreatic cancer: Cohort Consortium Vitamin D Pooling Project of Rarer Cancers.	Stolzenberg-Solomon, Rachael Z; Jacobs, Eric J; Arslan, Alan A; Qi, Dai; Patel, Alpa V; Helzlsouer, Kathy J; Weinstein, Stephanie J; McCullough, Marjorie L; Purdue, Mark P; Shu, Xiao-Ou; Snyder, Kirk; Virtamo, Jarmo; Wilkins, Lynn R; Yu, Kai; Zeleniuch-Jacquotte, Anne; Zheng, Wei; Albanes, Demetrius; Cai, Qiuyin; Harvey, Chinonye; Hayes, Richard; Clipp, Sandra; Horst, Ronald L; Irish, Lonn; Koeni…	2010	American journal of epidemiology	https://dx.doi.org/10.1093/aje/kwq120	Stolzenberg-Solomon 2010	Wrong study design
Prevalence and progression of intraductal papillary mucinous neoplasms of the pancreas in solid organ transplant recipients: A systematic review.	Sugawara, Toshitaka; Franco, Salvador Rodriguez; Ishida, Jun; Kalra, Avash; Saben, Jessica L; Galvez, Karla Navarrete; Kirsch, Michael J; Al-Musawi, Mohammed H; Kaplan, Bruce; Pomfret, Elizabeth A; Schulick, Richard D; Del Chiaro, Marco	2023	American journal of transplantation : official journal of the American Society of Transplantation and the American Society of Transplant Surgeons	https://dx.doi.org/10.1016/j.ajt.2022.11.024	Sugawara 2023	Wrong outcomes	IPMN so exclude
Association of elevated risk of pancreatic cancer in diabetic patients: A systematic review and meta-analysis.	Tan, Jiaxin; You, Yu; Guo, Fei; Xu, Jianhua; Dai, Haisu; Bie, Ping	2017	Oncology letters	https://dx.doi.org/10.3892/ol.2017.5586	Tan 2017	Wrong study design
Contribution of Diabetes to the Incidence and Prevalence of Comorbid Conditions (Cancer, Periodontal Disease, Fracture, Impaired Cognitive Function, and Depression): A Systematic Review of Epidemiological Studies in Japanese Populations	Tanaka, H; Ihana-Sugiyama, N; Sugiyama, T; Ohsugi, M	2019	JOURNAL OF EPIDEMIOLOGY	10.2188/jea.JE20170155	Tanaka 2019	Wrong outcomes
Pancreatic safety of sodium-glucose cotransporter 2 inhibitors in patients with type 2 diabetes mellitus: A systematic review and meta-analysis	Tang H.; Yang K.; Li X.; Song Y.; Han J.	2020	Pharmacoepidemiology and Drug Safety	https://dx.doi.org/10.1002/pds.4943	Tang 2020	Wrong study design	All included studies are RCTs, no observational studies
History of cholelithiasis and cancer risk in a network of case-control studies	Tavani A.; Rosato V.; Di Palma F.; Bosetti C.; Talamini R.; Dal Maso L.; Zucchetto A.; Levi F.; Montella M.; Negri E.; Franceschi S.; La Vecchia C.	2012	Annals of Oncology	https://dx.doi.org/10.1093/annonc/mdr581	Tavani 2012	Wrong study design	Pooled analysis
Moderate alcohol consumption and the gastrointestinal tract	Taylor, B; Rehm, J; Gmel, G	2005	DIGESTIVE DISEASES	10.1159/000090163	Taylor 2005	Wrong outcomes	Pancreatitis only
Risk of subsequent gastrointestinal cancer among childhood cancer survivors: A systematic review	Teepen J.C.; de Vroom S.L.; van Leeuwen F.E.; Tissing W.J.; Kremer L.C.; Ronckers C.M.	2016	Cancer Treatment Reviews	https://dx.doi.org/10.1016/j.ctrv.2015.12.002	Teepen 2016	Wrong patient population
Effects of alcohol consumption in general, and wine in particular, on the risk of cancer development: a review	Teissedre, PL; Rasines-Perea, Z; Ruf, JC; Stockley, C; Antoce, AO; Romano, R; Fradera, U; Kosti, R	2020	OENO ONE	10.20870/oeno-one.2020.54.4.3569	Teissedre 2020	Wrong study design	Narrative
Metformin and Sulfonylureas in Relation to Cancer Risk in Type II Diabetes Patients: A Meta-analysis using primary data of published studies	Thakkar, B; Aronis, KN; Vamvini, MT; Shields, K; Mantzoros, CS	2013	METABOLISM-CLINICAL AND EXPERIMENTAL	10.1016/j.metabol.2013.01.014	Thakkar 2013	Wrong outcomes	Outcome is general cancers not specific breakdown into pancreas
The role of pregnancy, perinatal factors and hormones in maternal cancer risk: a review of the evidence	Troisi R.; Bjorge T.; Gissler M.; Grotmol T.; Kitahara C.M.; Myrtveit Saether S.M.; Ording A.G.; Skold C.; Sorensen H.T.; Trabert B.; Glimelius I.	2018	Journal of Internal Medicine	https://dx.doi.org/10.1111/joim.12747	Troisi 2018	Wrong study design	Narrative
Environmental risk factors of pancreatic cancer	Tsai H.-J.; Chang J.S.	2019	Journal of Clinical Medicine	https://dx.doi.org/10.3390/jcm8091427	Tsai 2019	Wrong study design	Narrative
An updated review on cancer risk associated with incretin mimetics and enhancers.	Tseng, Chin-Hsiao; Lee, Kuo-Yang; Tseng, Farn-Hsuan	2015	Journal of environmental science and health. Part C, Environmental carcinogenesis & ecotoxicology reviews	https://dx.doi.org/10.1080/10590501.2015.1003496	Tseng 2015	Wrong study design	Narrative
Gestational Diabetes Mellitus and Its Correlation in the Development of Pancreatic Cancer: A 10-Year Systematic Review	Tsokkou S.; ; Konstantinidis I.; Georgaki M.-N.; Kavvadas D.; Papadopoulou K.; Keramas A.; Sioga A.; Papamitsou T.; Karachrysafi S.	2024	Cancers	https://dx.doi.org/10.3390/cancers16101840	Tsokkou 2024	Wrong study design	Narrative
An overview of the association between allergy and cancer.	Turner, Michelle C; Chen, Yue; Krewski, Daniel; Ghadirian, Parviz	2006	International journal of cancer	https://dx.doi.org/10.1002/ijc.21752	Turner 2006	Wrong study design	Narrative
Therapeutic role of metformin and troglitazone to prevent cancer risk in diabetic patients: evidences from experimental studies	ul Haq, ME; Akash, MSH; Rehman, K; Khurshid, M	2020	TURKISH JOURNAL OF BIOCHEMISTRY-TURK BIYOKIMYA DERGISI	10.1515/tjb-2019-0318	ulHaq 2020	Wrong study design	Narrative
Pancreatic Ductal Adenocarcinoma: Epidemiology and Risk Factors	Ushio, J; Kanno, A; Ikeda, E; Ando, K; Nagai, H; Miwata, T; Kawasaki, Y; Tada, Y; Yokoyama, K; Numao, N; Tamada, K; Lefor, AK; Yamamoto, H	2021	DIAGNOSTICS	10.3390/diagnostics11030562	Ushio 2021	Wrong study design
Association between Metabolic Syndrome and Cancer	Uzunlulu M.; Telci Caklili O.; Oguz A.	2016	Annals of Nutrition and Metabolism	https://dx.doi.org/10.1159/000443743	Uzunlulu 2016	Wrong study design	Narrative
Sunlight, vitamin D and the prevention of cancer: A systematic review of epidemiological studies	Van Der Rhee H.; Coebergh J.W.; De Vries E.	2009	European Journal of Cancer Prevention	https://dx.doi.org/10.1097/CEJ.0b013e32832f9bb1	VanDerRhee 2009	Systematic review only and more up to date meta-analysis included;
High cancer risk in peutz-jeghers syndrome: A systematic review and surveillance recommendations	Van Lier M.G.F.; Wagner A.; Mathus-Vliegen E.M.H.; Kuipers E.J.; Steyerberg E.W.; Van Leerdam M.E.	2010	American Journal of Gastroenterology	https://dx.doi.org/10.1038/ajg.2009.725	VanLier 2010	Wrong outcomes
Alcohol and gastrointestinal cancers	Vanella, G; Archibugi, L; Stigliano, S; Capurso, G	2019	CURRENT OPINION IN GASTROENTEROLOGY	10.1097/MOG.0000000000000502	Vanella 2019	Wrong study design	Narrative
Alcohol drinking and cancer risk, with focus on moderate drinking	Vecchia C.L.	2017	Alcohol and Alcoholism	https://dx.doi.org/10.1093/alcalc/agx075	Vecchia 2017	Abstract only
<i>Helicobacter pylori</i> and Gastrointestinal Malignancies	Venerito, M; Vasapolli, R; Rokkas, T; Malfertheiner, P	2015	HELICOBACTER	10.1111/hel.12255	Venerito 2015	Wrong study design	Narrative
Closing the Disparity in Pancreatic Cancer Outcomes: A Closer Look at Nonmodifiable Factors and Their Potential Use in Treatment.	Vick, Alexis D; Hery, Danielle N; Markowiak, Stephen F; Brunicardi, F Charles	2019	Pancreas	https://dx.doi.org/10.1097/MPA.0000000000001238	Vick 2019	Wrong study design
The relationship between periodontal disease and cancer: Insights from a Systematic Literature Network Analysis	Villar A.; ; Mendes B.; Viegas M.; de Aquino Alexandre A.L.; Paladini S.; Cossatis J.	2024	Cancer Epidemiology	https://dx.doi.org/10.1016/j.canep.2024.102595	Villar 2024	Wrong study design
Reproductive Factors and Risk of Pancreatic Cancer in Women: A Review of the Literature	Wahi M.M.; Shah N.; Schrock C.E.; Rosemurgy II A.S.; Goldin S.B.	2009	Annals of Epidemiology	https://dx.doi.org/10.1016/j.annepidem.2008.11.003	Wahi 2009	Systematic review only and more up to date meta-analysis included
An Updated Review of Nicotine in Gastrointestinal Diseases	Wal P.; Aziz N.; Patel A.; Wal A.	2023	Open Public Health Journal	https://dx.doi.org/10.2174/0118749445271127231116130459	Wal 2023	Wrong study design Sarah Moore (2024-05-30 01:20:02)(Select): narrative ;
The association between autoimmune pancreatitis and pancreatic adenocarcinoma: A systemic review	Wang D.; Barkin J.A.; Barkin J.S.	2018	Pancreas	https://dx.doi.org/10.1097/MPA.0000000000001177	Wang 2018	Abstract only
Incretin-based therapies and risk of pancreatic cancer in patients with type 2 diabetes: A meta-analysis of randomized controlled trials.	Wang, Haining; Liu, Ye; Tian, Qing; Yang, Jin; Lu, Ran; Zhan, Siyan; Haukka, Jari; Hong, Tianpei	2018	Diabetes, obesity & metabolism	https://dx.doi.org/10.1111/dom.13177	Wang 2018	Wrong study design	RCTs only, no observational studies - exclude
Diabetes and cancer: Epidemiological and biological links	Wang, MN; Yang, YY; Liao, ZH	2020	WORLD JOURNAL OF DIABETES	10.4239/wjd.v11.i6.227	Wang 2020	Wrong study design	Narrative
Association between alcohol intake and the risk of pancreatic cancer: a dose-response meta-analysis of cohort studies.	Wang, Ye-Tao; Gou, Ya-Wen; Jin, Wen-Wen; Xiao, Mei; Fang, Hua-Ying	2016	BMC cancer	https://dx.doi.org/10.1186/s12885-016-2241-1	Wang 2016	Not available GP record
Plasma 25-Hydroxyvitamin D and Risk of Pancreatic Cancer	Wolpin, BM; Ng, K; Bao, Y; Kraft, P; Stampfer, MJ; Michaud, DS; Ma, J; Buring, JE; Sesso, HD; Lee, IM; Rifai, N; Cochrane, BB; Wactawski-Wende, J; Chlebowski, RT; Willett, WC; Manson, JE; Giovannucci, EL; Fuchs, CS	2012	CANCER EPIDEMIOLOGY BIOMARKERS & PREVENTION	10.1158/1055-9965.EPI-11-0836	Wolpin 2012	Wrong study design	Pooled analysis
The epidemiology of pancreatitis and pancreatic cancer	Yadav D.; Lowenfels A.B.	2013	Gastroenterology	https://dx.doi.org/10.1053/j.gastro.2013.01.068	Yadav 2013	Wrong study design	Narrative
Early screening and diagnosis strategies of pancreatic cancer: a comprehensive review	Yang J.; Xu R.; Wang C.; Qiu J.; Ren B.; You L.	2021	Cancer Communications	https://dx.doi.org/10.1002/cac2.12204	Yang 2021	Wrong study design	Narrative
Effects of bariatric surgery on incidence of obesity-related cancers: A meta-analysis	Yang X.-W.; Li P.-Z.; Zhu L.-Y.; Zhu S.-H.	2015	Medical Science Monitor	https://dx.doi.org/10.12659/MSM.893553	Yang 2015	Paper retracted
Polymyositis/dermatomyositis and malignancy risk: A metaanalysis study	Yang Z.; Lin F.; Qin B.; Yan L.; Renqian Z.	2015	Journal of Rheumatology	https://dx.doi.org/10.3899/jrheum.140566	Yang 2015	Paper retracted/errors
Health Complications of Obesity 224 Obesity-Associated Comorbidities from a Mechanistic Perspective	Yuen, MMA	2023	GASTROENTEROLOGY CLINICS OF NORTH AMERICA	10.1016/j.gtc.2023.03.006	Yuen 2023	Wrong study design	Narrative
A review of lifestyle and environment risk factors for pancreatic cancer	Zanini S.; Renzi S.; Limongi A.R.; Bellavite P.; Giovinazzo F.; Bermano G.	2021	European Journal of Cancer	https://dx.doi.org/10.1016/j.ejca.2020.11.040	Zanini 2021	Wrong study design	Narrative
An unfounded concern-proton pump inhibitors and risk of digestive tract cancers: A systemic review and meta-analysis	Zeng R.; Leung F.; Sha W.; Chen H.	2021	American Journal of Gastroenterology	https://dx.doi.org/10.14309/01.ajg.0000779316.92999.a7	Zeng 2021	Abstract only
PCN164 BRCA MUTATION EPIDEMIOLOGY IN BREAST AND OVARIAN CANCER. IN PROSTATE AND PANCREATIC CANCER TOO?	Zhang N.J.	2019	Value in Health	https://dx.doi.org/10.1016/j.jval.2019.04.288	Zhang 2019	Abstract only
Relationship of pancreatitis to pancreatic cancer: from population-based observations to preclinical and mechanistic insights	Zhang X.; ; Chen Z.; Zhao X.; Pan J.; Pandol S.; Wen L.	2024	Journal of Pancreatology	https://dx.doi.org/10.1097/JP9.0000000000000188	Zhang 2024	Wrong outcomes
Increased risk of pancreatic cancer after acute pancreatitis: A meta-analysis of prospective cohort studies	Zhang X.; An R.; Tian H.; Zhao J.	2019	Clinics and Research in Hepatology and Gastroenterology	https://dx.doi.org/10.1016/j.clinre.2018.09.008	Zhang 2019	Wrong study design
Parkinson's disease and cancer: A systematic review and meta-analysis of over 17 million participants	Zhang X.; Guarin D.; Mohammadzadehhonarvar N.; Chen X.; Gao X.	2021	BMJ Open	https://dx.doi.org/10.1136/bmjopen-2020-046329	Zhang 2021	Wrong outcomes	Only one pancreas specific study included and no pancreas specific outcomes reported
Comparison of New Glucose-Lowering Drugs on the Risk of Pancreatitis in Type 2 Diabetes: A Network Meta-Analysis	Zhang X.; Wang M.; Wang X.; Zhu Z.; Zhang W.; Zhou Z.; Tang W.; Li Q.	2022	Endocrine Practice	https://dx.doi.org/10.1016/j.eprac.2021.12.007	Zhang 2022	Wrong study design	All included studies are RCTs, no observational studies
Incretin-based agents in type 2 diabetic patients at cardiovascular risk: compare the effect of GLP-1 agonists and DPP-4 inhibitors on cardiovascular and pancreatic outcomes.	Zhang, Zeqing; Chen, Xi; Lu, Puhan; Zhang, Jianhua; Xu, Yongping; He, Wentao; Li, Mengni; Zhang, Shujun; Jia, Jing; Shao, Shiying; Xie, Junhui; Yang, Yan; Yu, Xuefeng	2017	Cardiovascular diabetology	https://dx.doi.org/10.1186/s12933-017-0512-z	Zhang 2017	Wrong study design	RCTs only and comparing to placebo
[Association between hepatitis B virus infection and risk of pancreatic cancer: a meta-analysis].	Zhuang, Han; Shi, Zhipeng; Hu, Peng; Ren, Hong; Zhang, Dazhi	2014	Zhonghua gan zang bing za zhi = Zhonghua ganzangbing zazhi = Chinese journal of hepatology	https://dx.doi.org/10.3760/cma.j.issn.1007-3418.2014.06.004	Zhuang 2014	No English language version available	Chinese only and multiple meta-analyses on this topic
Metformin and cancer: An existing drug for cancer prevention and therapy (Review)	Zi, FM; Zi, HP; Li, Y; He, JS; Shi, QZ; Cai, Z	2018	ONCOLOGY LETTERS	10.3892/ol.2017.7412	Zi 2018	Wrong study design	Narrative

## Sheet: Table 4
Covidence #	Study ID	Title	1.1 STUDY ELIGIBILITY CRITERIA: Did the review adhere to pre-defined objectives and eligibility criteria?	1.1 STUDY ELIGIBILITY CRITERIA: Did the review adhere to pre-defined objectives and eligibility criteria? supporting text	1.2 STUDY ELIGIBILITY CRITERIA: Were the eligibility criteria appropriate for the review question?	1.2 STUDY ELIGIBILITY CRITERIA: Were the eligibility criteria appropriate for the review question? supporting text	1.3 STUDY ELIGIBILITY CRITERIA: Were eligibility criteria unambiguous?	1.3 STUDY ELIGIBILITY CRITERIA: Were eligibility criteria unambiguous? supporting text	1.4 STUDY ELIGIBILITY CRITERIA: Were any restrictions in eligibility criteria based on study characteristics appropriate (e.g. date, sample size, study quality, outcomes measured)?	1.4 STUDY ELIGIBILITY CRITERIA: Were any restrictions in eligibility criteria based on study characteristics appropriate (e.g. date, sample size, study quality, outcomes measured)? supporting text	1.5 STUDY ELIGIBILITY CRITERIA: Were any restrictions in eligibility criteria based on sources of information appropriate (e.g. publication status or format, language, availability of data)?	1.5 STUDY ELIGIBILITY CRITERIA: Were any restrictions in eligibility criteria based on sources of information appropriate (e.g. publication status or format, language, availability of data)? supporting text	Overall STUDY ELIGIBILITY CRITERIA: Concerns regarding specification of study eligibility criteria	Overall STUDY ELIGIBILITY CRITERIA: Concerns regarding specification of study eligibility criteria supporting text	2.1 IDENTIFICATION AND SELECTION OF STUDIES: Did the search include an appropriate range of databases/electronic sources for published and unpublished reports?	2.1 IDENTIFICATION AND SELECTION OF STUDIES: Did the search include an appropriate range of databases/electronic sources for published and unpublished reports? supporting text	2.2 IDENTIFICATION AND SELECTION OF STUDIES:Were methods additional to database searching used to identify relevant reports?	2.2 IDENTIFICATION AND SELECTION OF STUDIES:Were methods additional to database searching used to identify relevant reports? supporting text	2.3 IDENTIFICATION AND SELECTION OF STUDIES: Were the terms and structure of the search strategy likely to retrieve as many eligible studies as possible?	2.3 IDENTIFICATION AND SELECTION OF STUDIES: Were the terms and structure of the search strategy likely to retrieve as many eligible studies as possible? supporting text	2.4 IDENTIFICATION AND SELECTION OF STUDIES:Were restrictions based on date, publication format, or language appropriate?	2.4 IDENTIFICATION AND SELECTION OF STUDIES:Were restrictions based on date, publication format, or language appropriate? supporting text	2.5 IDENTIFICATION AND SELECTION OF STUDIES: Were efforts made to minimise error in selection of studies?	2.5 IDENTIFICATION AND SELECTION OF STUDIES: Were efforts made to minimise error in selection of studies? supporting text	Overall IDENTIFICATION AND SELECTION OF STUDIES: Concerns regarding methods used to identify and/or select studies	Overall IDENTIFICATION AND SELECTION OF STUDIES: Concerns regarding methods used to identify and/or select studies supporting text	3.1 DATA COLLECTION AND STUDY APPRAISAL: Were efforts made to minimise error in data collection?	3.1 DATA COLLECTION AND STUDY APPRAISAL: Were efforts made to minimise error in data collection? supporting text	3.2 DATA COLLECTION AND STUDY APPRAISAL: Were sufficient study characteristics available for both review authors and readers to be able to interpret the results?	3.2 DATA COLLECTION AND STUDY APPRAISAL: Were sufficient study characteristics available for both review authors and readers to be able to interpret the results? supporting text	3.3 DATA COLLECTION AND STUDY APPRAISAL: Were all relevant study results collected for use in the synthesis?	3.3 DATA COLLECTION AND STUDY APPRAISAL: Were all relevant study results collected for use in the synthesis? supporting text	3.4 DATA COLLECTION AND STUDY APPRAISAL: Was risk of bias (or methodological quality) formally assessed using appropriate criteria?	3.4 DATA COLLECTION AND STUDY APPRAISAL: Was risk of bias (or methodological quality) formally assessed using appropriate criteria? supporting text	3.5 DATA COLLECTION AND STUDY APPRAISAL: Were efforts made to minimise error in risk of bias assessment?	3.5 DATA COLLECTION AND STUDY APPRAISAL: Were efforts made to minimise error in risk of bias assessment? supporting text	Overall DATA COLLECTION AND STUDY APPRAISAL: Concerns regarding methods used to collect data and appraise studies	Overall DATA COLLECTION AND STUDY APPRAISAL: Concerns regarding methods used to collect data and appraise studies supporting text	4.1 SYNTHESIS AND FINDINGS: Did the synthesis include all studies that it should?	4.1 SYNTHESIS AND FINDINGS: Did the synthesis include all studies that it should? supporting text	4.2 SYNTHESIS AND FINDINGS: Were all pre-defined analyses reported or departures explained?	4.2 SYNTHESIS AND FINDINGS: Were all pre-defined analyses reported or departures explained? supporting text	4.3 SYNTHESIS AND FINDINGS: Was the synthesis appropriate given the nature and similarity in the research questions, study designs and outcomes across included studies?	4.3 SYNTHESIS AND FINDINGS: Was the synthesis appropriate given the nature and similarity in the research questions, study designs and outcomes across included studies? supporting text	4.4 SYNTHESIS AND FINDINGS: Was between-study variation (heterogeneity) minimal or addressed in the synthesis?	4.4 SYNTHESIS AND FINDINGS: Was between-study variation (heterogeneity) minimal or addressed in the synthesis? supporting text	4.5 SYNTHESIS AND FINDINGS: Were the findings robust, e.g. as demonstrated through funnel plot or sensitivity analyses?	4.5 SYNTHESIS AND FINDINGS: Were the findings robust, e.g. as demonstrated through funnel plot or sensitivity analyses? supporting text	4.6 SYNTHESIS AND FINDINGS: Were biases in primary studies minimal or addressed in the synthesis?
163	Alkhushaym 2020	Exposure to proton pump inhibitors and risk of pancreatic cancer: a meta-analysis.	Partial Yes	No pre-published/registered protocol mentioned, but pre-defined objectives are listed.	Yes		Yes		Partial Yes	Only included studies with ORs or results from which they could be calculated.	Partial Yes	Restricted to English language, no details on publication status etc. provided	Low		Yes		Yes	Bibliographies of selected studies were manually searched to identify additional studies.	Partial Yes	Key words provided in 2.1 and are linked to which factor they are addressing. Linking search terms not provided.	Yes		Yes	Newcastle-Ottawa Scale quality assessment tool	Low		Partial No	Doesn't say who completed initially completed extraction but "three investigators independently evaluated the titles and abstracts and, at a subsequent stage. the reports that were retrieved for review" A fourth investigator adjudicated any disagreements.	Yes		Yes		Yes		Yes		Low		Yes		Yes		Yes		Yes		Yes		Yes
27	Alkhushaym 2023	Peptic Ulcer Disease and its Treatments and Risk of Pancreatic Cancer: a Meta-analysis.	Partial Yes	No protocol but pre-defined objectives supplied.	Yes		Yes		Yes		Yes		Low		Partial Yes	Included appropriate databases to include published studies, but no mention of trial registries or conferences reports which would have identified unpublished studies.	Yes		Partial Yes	Limited details available for search terms	Yes		Partial Yes	Unclear if dual-assessment for selection of studies	Low		No Information	No formal assessment of error described	Yes		Yes		No		No Information		High	No risk of bias (or methodological quality) assessment	Partial Yes	Not clear why some studies enetered twice dependent on location of ulcers	Partial Yes	Pre-defined objectives completed in reported findings, although no formal protocol followed.	Yes		Yes		No	Mentions that significant heterogeneity could affect the robustness of the findings, but makes no attempt to ameliorate this	No Information
412	Alsamarrai 2014	Factors that affect risk for pancreatic disease in the general population: a systematic review and meta-analysis of prospective cohort studies.	Partial Yes	No formal protocol is referenced. However, study selection criteria have been defined.	Yes		Yes		Yes		Yes		Low		Partial Yes	Appropriate searches for published reports, but no mention of searches for unpublished reports (e.g. trial reports).	Yes		Yes		Yes		Yes		Low		No Information		Partial Yes	Yes for 3 of the outcomes, not for the other outcomes including diabetes	Partial Yes	Yes for 3 of the outcomes, not for the other outcomes including diabetes	Yes	Newcastle-Ottawa Scale for methodological quality and Egger regression test to assess for bias	No Information		Low		Yes		Partial Yes	No protocol, but pre-defined objectives reported using forest plots in 3 factors. However, unclear why other factors, including diabetes, not as extensively analysed.	Yes		Yes		Yes		Yes
4149	Angelidi 2024	Metabolic-Bariatric Surgery Reduces Pancreatic Cancer Risk: A Meta-Analysis of Over 3.7 Million Adults, Independent of Type 2 Diabetes Status.	Yes	Including protocol registered with PROSPERO	Yes		Yes		Yes		Yes		Low		Yes		Yes		Yes		Yes		Yes		Low		Yes		Yes		Yes		Yes		Yes		Low		Yes		Yes		Yes		Yes		Yes		Yes
169	Arafa 2020	Hepatitis C virus infection and risk of pancreatic cancer: A meta-analysis.	Partial Yes	No formal protocol, but pre-defined objectives are stated and apparently adhered to.	Yes		Partial Yes	no mention of type of studies to be included	No Information		Partial Yes	Limited information about eligibility criteria restrictions - no formal exclusion criteria listed.	High	Methods not very detailed with no evidence of protocol and no specification of types of studies etc.	Partial Yes	'No efforts were done to retrieve unpublished data'	Yes		Partial No	Very simplistic search terms reported and no further details given.	Partial Yes	no efforts to retrieve unpublished data	No Information	Unclear what 'carefully reviewed' means	High	Search terms unlikely to retrieve as many eligible studies as possible, efforts made to reduce error in selection of studies ambiguous.	No Information		No	No information about the numbers of patients developing PC	No	No information on PC numbers	Yes		Partial Yes	no info on how NOS was conducted but sensitivity analyses to assess impacts of individual studies on I2 value	High	No apparent collection of details on the outcome of interest PC.	Partial No	Simplistic initial search strategy appears likely to have missed eligible studies for inclusion.	Partial Yes	No formal protocol, but pre-defined analyses reported. However, limitations listed lack detail.	Partial Yes	In this area the authors put a lot of effort into sensitivity analyses and emphasising their results.	Yes		Yes		Partial Yes
203	Archibugi 2019	Statin use is associated to a reduced risk of pancreatic cancer: A meta-analysis.	Yes		Yes		Partial Yes	'In the event of duplicate publications, the most recent or more complete publication was used.' Slightly unclear what is meant by duplicate publications.	Yes		Yes		Low		Partial Yes	Only Medline used and no evidence of search for unpublished data	Yes		Yes		Yes		Yes		Low		Partial No	Not clear who extracteed data and whether double checked	Yes		Yes		Yes		Yes		Low		Yes		Partial Yes	No formal protocol, but pre-defined analyses reported in tables and forest plot.	Yes		Yes		No	Sensitivity analyses of high quality studies did not confirm a protective effect. Only in low-quality studies was this observed. Protective effect shown in male and atorvastatin users but heterogeneity persistently high for gender and variable for type of statin.	Yes
487	Aune 2012a	Body mass index, abdominal fatness and pancreatic cancer risk: a systematic review and non-linear dose-response meta-analysis of prospective studies.	Yes		Yes		Yes		Yes		Yes		Low		Yes	NB protocol changed to just PubMed but clear justification for this change	Yes	Searched reference list	Yes		Yes		Partial Yes	Stated that data extraction was dual-assessed by authors, and assuming that this process has also occurred for selection of studies, although this is not explicitly mentioned.	Low		Yes		Yes		Yes		Partial Yes	Egger's and Begg's tests to assess risk of small study effects, but no check for methodological quality e.g. NOS	Partial Yes	Statistical tests used to assess risk of bias	Low		Yes		Yes		Yes		Yes		Yes		Partial Yes
472	Aune 2012b	Height and pancreatic cancer risk: a systematic review and meta-analysis of cohort studies.	Yes		Yes		Yes		Yes		Yes		Low		Yes		Yes		Yes		Yes		Partial Yes	Not clear if all underwent double screening but mentions them being checked for accuracy by a second screener.	Low		Partial Yes	Not clear if all underwent double extraction but mentions them being checked for accuracy by a second member of the team.	Yes		Yes		Yes		Yes		Low		Yes		Yes		Yes		Yes		Yes		Partial Yes
113	Aune 2021	Primary sclerosing cholangitis and the risk of cancer, cardiovascular disease, and all-cause mortality: a systematic review and meta-analysis of cohort studies.	Partial Yes	No formal protocol. However, pre-defined objectives listed. Eligibility criteria for exclusion listed in supplementary table.	Yes		Yes		Yes		Yes		Low		Yes		Yes		Yes		Yes		No Information	No evidence of dual-assessment and unclear who was involved in selection of studies.	Low		Yes		Yes		Yes		Yes		No Information	As dual-assessment used for data extraction, assume that also done for risk of bias assessment but this is not explicitly mentioned in the paper.	Low		Yes		Partial Yes	No formal protocol. However, of the pre-defined analyses listed, findings reported in line with these.	Yes		Yes		Yes		Yes
343	Bagnardi 2015	Alcohol consumption and site-specific cancer risk: a comprehensive dose-response meta-analysis.	Partial Yes	No mention of a review protocol, but information provided for pre-defined objectives/eligibility criteria which appears to have been adhered to.	Yes		Yes		Yes		Yes		Low		Partial Yes	No reference to searching through trial registries or conference reports, suggesting they were not trying to locate unpublished studies	Yes		Yes		Yes		Partial Yes	Reports for each cancer site were independently reviewed by one of the authors to determine the eligibility of each article for inclusion in the meta-analysis. However, consensus amongst all investigators was required when there were doubts raised about the paper.	Unclear	Low in general and consensus required among all investigators where doubts arose about inclusion of papers, but dual-screening not consistently applied.	No Information		Partial Yes	Missing info on the individual studies e.g. sizes	Partial Yes	Missing info on the individual studies e.g. sizes	No		No Information		High	No information on minimising risk of bias, some metrics not reported e.g. individual study data tables and no risk of bias/methodological quality assesssement	Yes		Yes		Yes		Yes		Yes		No Information
410	Batabyal 2014	Association of diabetes mellitus and pancreatic adenocarcinoma: a meta-analysis of 88 studies.	Partial Yes	No protocol/registration mentioned, but information about pre-defined objectives is supplied and seemingly adhered to throughout the review.	Yes		Yes		Yes		Yes		Low		Yes	Journal references further assessed	Yes	Journal references further assessed	Partial No	Not clear the full terms used, those reported are fairly simple and may not have captured all potential articles.	Yes		No Information	No evidence of dual-screening	High	No evidence of dual-screening to minimise error in selecting studies and literature search terms unclear.	No Information		Yes		Yes		No		No		High	No assessment of risk of bias or methodological quality. Only assessment of heterogeneity.	Partial Yes	Search strategy did not include full-terms so unclear if sufficiently searched databases. However, assuming it did capture appropriate studies, synthesis is sensible.	Yes		Yes		Partial Yes	Marked heterogeneity addressed by sensitivity analysis which could not be attributed to any single factor. However, attempts made to explain this and factored into synthesis.	Yes		No
499	Ben 2011	Diabetes mellitus and risk of pancreatic cancer: A meta-analysis of cohort studies.	Partial Yes	No formal protocol, but sensible pre-defined objectives and eligibility criteria listed	Yes		Yes		Yes		Yes		Low		Partial Yes	Medline and Embase. No reference to search for unpublished reports.	Yes		Partial Yes	not very detailed	Yes		Yes	Two authors independently reviewed studies.	Low		Yes	Two authors independently extracted data.	Yes		Yes		Partial Yes	Heterogeneity assessed and Publication bias via funnel plot and Egger's test. No assessment of methodological quality	No Information		Low		Yes		Yes		Partial Yes	Synthesis split between studies which used incidence or mortality rate as the measurement of RR and studies which used standardised incidence/mortality rate as measurement of RR - unsure if dissimilar enough to warrant split.	Yes	Not minimal but addressed well	Yes	Funnel plot	No Information
563	BerringtondeGonzalez 2003	A meta-analysis of obesity and the risk of pancreatic cancer.	Partial No	No formal protocol stated, but sensible pre-defined objectives. Eligibility criteria could have been more explicitly listed.	Yes		Yes		Partial No	NB. 'A Chinese case â€“ control study (Ji et al,1996) was excluded because there is evidence that adiposity-associated health effects occur at lower levels of body mass index among Asian populations than among Western populations (WHO, IASO and IOT, 2000).' Asian case-control study excluded but meta-analysis goal not stated as risk assessment in exclusively caucasian populations. No mention other…	Yes		Low	Generally low but see comments above	Yes	Medline, Embase & Science Citation Index	Yes		Partial Yes	Search terms could be more detailed (e.g. other measurements of obesity like waist circumference)	Yes		No Information	No info on screening processes	Unclear	Search terms potentially lacked detail and existence of screening process unclear	Yes	Dual-assessment	Yes		Partial Yes	Only 1 cohort study (Friedman 1993) has listed control numbers as well as PAC cases	No	No formal bias assessment despite mentioning potential presence. Methodological quality assessment not listed.	No Information		High	No risk of bias/methodological quality assessements	Partial Yes	Concern over excluding the study from China	Yes		Yes		Yes	Not minimal but addressed in sensitivity analyses	Yes		No Information
1335	Bjelakovic 2014	Vitamin D supplementation for prevention of cancer in adults	Yes	Cochrane review, followed their guidance	Yes		Yes		Partial Yes	In the context of a Chochrane review only including RCTs was important but this will miss many observational studies which could augment results.	Yes		Low		Yes		Yes		Yes		Yes		Yes		Low		Yes		Yes		Yes		Yes		No Information		Low		Yes		Yes		Partial Yes	Only 2 studies and the largest by far was postmenopausal women - important this is a qualifier in reporting results.	Yes		Yes		Yes
533	Bonovas 2008	Statins are not associated with a reduced risk of pancreatic cancer at the population level, when taken at low doses for managing hypercholesterolemia: evidence from a meta-analysis of 12 studies.	Partial No	No formal protocol but pre-defined objectives and eligibility criteria listed. However, criteria for 'low dose' is not made clear.	Yes		Yes		Yes		Partial No	Allowed conference abstracts/short reports with limited information available and potential lack of peer review	High	Due to using abstracts and short reports	Yes		Yes		Yes		Partial No	See above re abstract inclusion	No Information		High	No information on screening process and potential inclusion of studies reported only as abstracts	Yes	Two investigators independently reviewing primary studies	Yes		Yes		Partial Yes	We did not assess the methodological quality of the primary studies as quality scoring in meta-analysis is controversial. Scores constructed in an ad hoc fashion may lack demonstrated validity, and the results may not be associated with quality. Instead, we performed several subgroup and sensitivity analyses.' But Begg's/Egger's to measure bias	Partial Yes	Statistical tests for Risk of Bias	Low		Partial Yes	Extra because 1 study published as abstract only	Yes		Yes		Yes	Heterogeneity high amongst 12 studies - addressed by sensitivity analysis with identification of particular study most contributing to heterogeneity	Partial Yes	Sensitivity analysis, no funnel plot	No Information
1478	Bosetti 2012	Aspirin and cancer risk: A quantitative review to 2011	Partial Yes	No formal protocol mentioned. However, pre-defined inclusion eligibility criteria and pre-defined objectives listed. Exclusion criteria not explicitly reported.	Yes		Yes		Yes		Yes		Low		Yes		Yes		Yes		Yes		No	'Two investigators (CB and VR) independently reviewed and cross-checked the data, and disagreements were resolved by consensus' - ambiguous about referring to data extraction or selection of studies. However, as this sentence appears at end of paragraph describing extraction of data, insinuates this sentence was not in reference to selection of studies.	Low		Yes		Partial Yes	No information on numbers of controls or sizes of cohorts available.	Partial Yes	Most were, but no data on controls/cohort sizes	No	"We did not assign quality scores to studies"	No Information		High	No methodological quality assessment and unclear if any steps taken to reduce error in risk of bias assessment.	Partial Yes	Mentions excluding 2 RA related studies but doesn't explain why.	Partial Yes		Yes		Yes		No Information	Methods say publication bias was evaluated using funnel plots and quantified by the Eggerâ€™s and Beggâ€™s test. These aren't reported for pancreatic cancer. That may be because they were not of significance but it is unclear.	No Information
1440	Bosetti 2013	Cancer risk for patients using thiazolidinediones for type 2 diabetes: A meta-analysis	Partial Yes	No formal protocol, but eligibility criteria and pre-defined objectives clearly listed.	Yes		Partial Yes	This section seems somewhat vague on how the final selection occurred 'When multiple reports were published on the same population or subpopulation, we included in the meta-analysis only the most recent or informative one.'	Partial Yes	[we] did not exclude a priori any study for weakness of design or data quality'	Yes		Low		Partial Yes	Unpublished data were not considered	Yes		Partial Yes	Key words seem appropriate but no detailed strategy available	Yes		Yes		Low		No Information		Yes		Partial Yes	No information on numbers within cohorts or controls	Partial No	No assessment of methodological quality but funnel polt/Egger's/Begg's test to assess risk of publication bias	Partial Yes	Statistical tests for Risk of Bias	High	No appraisal of individual studies	Yes		Partial Yes	No formal protocol, but pre-defined objectives reported.	Partial Yes	different exposures in the 3 studies, could perhaps have emphasised this more	Yes		No Information		No Information
167	Bosetti 2020	Aspirin and the risk of colorectal and other digestive tract cancers: an updated meta-analysis through 2019.	Yes		Yes		Yes		Yes		Yes		Low		Yes		Yes		Yes		Yes		Yes		Low		Yes		Yes		Yes		Partial Yes	To evaluate publication bias, we examined the funnel plots and applied the Eggerâ€™s and Beggâ€™s tests for funnel plot asymmetry.' No formal assessment of methodological quality.	Yes		Low		Yes		Yes		Yes		Partial Yes	Not minimal but addressed	Yes		No Information
1358	Cai 2014	Prediabetes and the risk of cancer: a meta-analysis	Partial Yes	No formal protocol but pre-defined objectives and clear eligibility criteria listed.	Yes		Yes		Yes		Yes		Low		Yes		Yes	We also manually reviewed the references cited in potentially relevant studies.	Yes		Yes		Yes		Low		Yes		Partial Yes	Site-specific cancer outcome was a secondary outcome but it would have been useful to identify numbers in the cohorts and numbers of cases.	Yes		Yes		Yes		Low		Yes		Yes		Yes		Yes		Yes		Yes
544	Capurso 2007	Meta-analysis: the use of non-steroidal anti-inflammatory drugs and pancreatic cancer risk for different exposure categories.	Partial Yes	Page 9 mentions protocol was written but this is not explicitly explained elsewhere. Otherwise, pre-defined objectives and eligibility criteria were listed.	Yes		Yes		Yes		Yes		Low		Yes		Yes		Partial Yes	No detailed search terms provided but keywords appropriate	Yes		Yes		Low		Yes		Yes		Yes		Yes		Yes		Low		Yes		Yes		Partial Yes	Some concern about the categories that were created being different depending on the study.	Yes		Yes		Yes
204	Cervantes 2019	African-Americans and Indigenous Peoples Have Increased Burden of Diseases of the Exocrine Pancreas: A Systematic Review and Meta-Analysis.	Partial Yes	No formal protocol mentioned. However, pre-defined objective and eligibility criteria listed.	Yes		Yes		Partial Yes	Not clear why limited to a start date of 1.1.2000	Yes		Low		Yes		No Information		Yes		Yes		Yes		Low		No Information		Partial No	No information on numbers of pancreatic cancer cases per study and unclear how many controls due to missing data for sample sizes	Partial No	No information on numbers of pancreatic cancer cases per study	Yes		No Information		High	Not all relevant data extracted	Yes		Partial No	Reported incidence, mortality and length of survival according to pre-defined objectives. However, no reports on etiology, complications and sequelae for pancreatic cancer (although reported for pancreatitis). This departure was not explained.	Yes		Yes		No		No
347	Chen 2015	Cytotoxin-Associated Gene A-Negative Strains of Helicobacter pylori as a Potential Risk Factor of Pancreatic Cancer: A Meta-Analysis Based on Nested Case-Control Studies.	Partial Yes	No formal protocol stated, but pre-defined objectives and eligibility criteria listed.	Yes		Yes		Yes		Yes		Low		Partial Yes	PubMed only	No Information		Partial Yes	Further terms e.g. "H. pylori", "pancreatic tumour" or "pancreatic adenocarcinoma" may also have been appropriate.	Yes		Yes		Low		Yes		Yes		Yes		Partial Yes	Begg/Egger/funnel plot to assess publication bias, but no methodological assessment	No Information		Low	No assessment of methodological quality	Yes		Yes		Yes		Yes		Yes		Yes
8	Chen 2016	Incretin-Based Therapy and Risk of Pancreatic Cancer in Patients with Type 2 Diabetes Mellitus: A Meta-analysis of Randomized Controlled Trials.	Partial No	No formal protocol. Pre-defined objectives not clearly listed. However, eligibility criteria listed.	Yes		Yes		Yes		Yes		Low		Yes		Yes		Yes		Yes		Yes		Low		Partial Yes	4 reviewers involved, unclear whether double extraction	Yes		Yes		Yes		No Information		Low		Yes		Yes		Yes		Yes		Yes		Yes
1832	Cheng 2021	Obstructive sleep apnea and incidence of malignant tumors: a meta-analysis	Partial Yes	Clear objectives and eligibility criteria pore-defined but no protocol	Yes		Yes		Yes		Yes		Low		Yes		No		Partial Yes	Full details unavailable	Yes		No	No mention of dual screening	High	No dual screening mentioned, nor searches beyond databases	Yes		Partial Yes	More difficult to understand detailed results for specific cancers than for cancer as a whole but this was a sub-analysis	Yes		Yes		Yes		Low		Partial Yes	As far as possible to tell given lack of detail on searches and no dual screening/search beyond databases	Yes		Yes		Yes		Yes		Yes
1505	Colmers 2012a	Thiazolidinedione use and cancer incidence in type 2 diabetes: A systematic review and meta-analysis	Yes		Yes		Yes		Yes		Yes		Low		Yes		Yes		Yes		Yes		Yes		Low		Yes		Yes		Partial Yes	no information on numbers of PC cases	Yes		Yes		Low		Yes		Yes		Yes		Yes		Yes		Yes
466	Colmers 2012b	Insulin use and cancer risk in patients with type 2 diabetes: a systematic review and meta-analysis of observational studies.	Partial Yes	No formal protocol. Pre-defined objectives slightly ambiguous (not explicitly listed), but inclusion and exclusion criteria given.	Yes		Yes		Yes		Yes		Low		Yes		Yes		Yes		Yes		Yes		Low		Yes		Partial Yes	No information on number of PC cases in 3/7 studies and no info on number of controls/cohort size in 2 of those.	Yes		Yes		Yes		Low		Yes		Yes		Yes		Yes		Yes		Yes
232	Corbella 2018	Is periodontitis a risk indicator for cancer? A meta-analysis.	Yes		Yes		Yes		Yes		Yes		Low		Yes		Yes		Yes		Yes		Yes		Low		Yes		Yes		No	no information on the specific risk estimates of each study included in metaanalysis, also no info on number PC cases	Yes		Yes		High	no information on the specific risk estimates of each study included in metaanalysis, also no info on number PC cases	Yes		Yes		Yes		Yes		Partial Yes	Sensitivity analysis performed although without detailed discussion.	Partial Yes
476	Cui 2012	Statin use and risk of pancreatic cancer: a meta-analysis.	Partial Yes	No formal protocol, but pre-defined objectives and inclusion/exclusion criteria clearly listed.	Yes		Partial Yes	Slightly confusing and start explaining results within the methods section (why they excluded certain studies)	Yes		Yes		Low		Yes		Yes		Yes		Yes		No Information		Unclear	No information about whether there was double screening	Partial Yes	3 investigators but unclear how they interacted on extraction	Yes		Yes		Yes		No Information		Low		Yes		Yes		Yes		Yes		Yes		Yes
415	Cui 2014	High-dose aspirin consumption contributes to decreased risk for pancreatic cancer in a systematic review and meta-analysis.	Partial Yes	No formal protocol. However, pre-defined objectives and eligibility criteria listed.	Yes		Yes		Yes		Yes		Low		Yes		Yes	The reference lists of eligible studies were manually examined to identify eligible studies.	Partial Yes	Not much detail but seems a reasonable way to approach the search	Yes		No Information		Low	Generally low, but no information about double screening for selection of studies.	Yes		Yes		Yes		Partial Yes	no methodological quality testing but risk of bias assessed	Partial Yes		Low		Yes		Yes		Yes		Yes		Yes		Yes
1506	Esposito 2012	Metabolic syndrome and risk of cancer: A systematic review and meta-analysis	Partial Yes	No formal protocol, but pre-defined objectives and eligibility criteria listed.	Yes		Yes		Yes		Yes		Low		Yes		Yes		Yes	in supplementary data	Yes		No Information		Unclear	Would be low but unclear how screening was undertaken	No Information		Yes		Yes		Partial Yes	Methodological quality was assessed but without formal method. Risk of bias assessed with funnel plots and Egger test.	No Information		High	Unclear on how bias avoided in extracting data and in appraising studies	Yes		Yes		Yes		Yes		Yes		Yes
580	Everhart 1995	Diabetes mellitus as a risk factor for pancreatic cancer. A meta-analysis.	Partial Yes	Stated criteria and objectives, no protocol	Yes		Yes		Yes		Yes		Low		Yes		Yes		Partial Yes	Minimal detail available	Yes		No		High	No mention of minimising error in screening	No		Yes		Yes		No		No Information		High		Partial Yes	As far as possible to tell	Yes		Yes		Yes		No Information		No Information
302	Fan 2016	Increased Risk of Pancreatic Cancer Related to Gallstones and Cholecystectomy: A Systematic Review and Meta-Analysis.	Partial Yes	No formal protocol, but pre-defined objectives and eligibility criteria listed.	Yes		Yes		Yes		Yes		Low		Yes		Yes		Partial Yes	Search strategy terms not extensive.	Yes		No Information		Unclear	Not enough information on search strategy and on how risk of error in selecting studies was approached	Yes		Partial No	No information on cohorts sizes/ PC cases recorded	Partial No	No information on cohorts sizes/ PC cases recorded	Partial No	Publication bias assessed but not methodological quality	No Information		High		Yes	Based upon available information	Yes		Partial Yes	Some concerns about combining results across cholecystectomy and gallstones	Yes		Yes		Yes
440	Fiorino 2013	Association between hepatitis B or hepatitis C virus infection and risk of pancreatic adenocarcinoma development: a systematic review and meta-analysis.	Partial Yes	No formal protocol, but pre-defined objectives and eligibility criteria listed.	Yes		Yes		Yes		Yes		Low		Yes		Yes		Yes		Yes		Yes		Low		Yes		Yes		Yes		Yes		Yes		Low		Yes		Yes		Yes		Yes		Yes		Yes
1436	Franciosi 2013	Metformin Therapy and Risk of Cancer in Patients with Type 2 Diabetes: Systematic Review	Partial Yes	No protocol but clearly defined objectives and eligibility criteria	Yes		Yes		Yes		Yes		Low		Yes		Yes		Yes		Yes		Yes		Low		Yes		Partial Yes	Numbers of cases unavailable for some of the studies	Yes		Yes		Partial Yes	Using recognised tools and statistical tchniques	Low		Yes		Yes		Yes		Yes		Yes		Yes
1253	Fu 2016	Prediabetes and the risk of pancreatic cancer: A meta-analysis	Partial Yes	No formal protocol, but pre-defined objectives and eligibility criteria listed.	Yes		Partial No	Not very specific e.g. 'studies were excluded if they did not include sufficient data'	Yes		Yes		High	Eligibility criteria not very clear and no evidence of protocol	Yes		Yes		Yes	In supplementary data have detailed search strategy	Yes		Partial Yes	Dual screening implied but not specified	Low		Yes		Yes		Partial Yes	No PC case information	Partial Yes	Egger's test/funnel plot used to investigate publication bias, but no methodological assessment.	No Information		High	No methodological quality assessment and missing info on PC case numbers	Yes		Yes		Partial Yes	Lacking info on the way that prediabetes was defined by each study which made it difficult to compare	Yes	Heterogeneity minimal.	Yes		Partial Yes
90	Gandhi 2022	Chronic Pancreatitis Is a Risk Factor for Pancreatic Cancer, and Incidence Increases With Duration of Disease: A Systematic Review and Meta-analysis.	Partial Yes	No formal protocol, but appropriate pre-defined objectives and eligibility criteria listed	Yes		Yes		Yes		Yes		Low		Yes		Yes		Yes		Yes		Yes		Low		Yes		Yes		Yes		Yes		Yes		Low		Yes		Yes		Yes		Yes		Partial Yes	Sensitivity analysis + Funnel plot conducted but plot "not reliable when the number of studies is small or when heterogeneity is present" as with this meta-analysis	Yes
2112	Gandini 2005	Allergies and the risk of pancreatic cancer: A meta-analysis with review of epidemiology and biological mechanisms	Partial Yes	No formal protocol, but pre-defined objectives and eligibility criteria are listed.	Yes		Yes		Yes		Yes		Low		Yes		Yes		Partial Yes	Seem reasonable but detailed strategy not provided	Yes		Yes		Low		No Information		Yes		Yes		Partial Yes	No methodological quality assessment, but risk of bias assessed.	Partial Yes		Low		Yes		Yes		Partial Yes	Complex topic with multiple subjects included but clear definitions	Partial Yes	After exclusion of some studies, heterogeneity was either minimal or disappeared.	Partial No	Multiple sensitivity analyses but the removal of studies did potentially alter the fndings	Partial Yes
1355	Gandini 2014	Metformin and cancer risk and mortality: A systematic review and meta-analysis taking into account biases and confounders	Partial Yes	No protocol but vclear definitions	Yes		Yes		Yes		Yes		Low		Yes		Yes		Partial Yes	Full details not reported	Yes		Yes		Low		No	Not mentioned	Partial Yes	No details of case numbers by cancer site	Yes		Yes		Partial Yes	Use of STROBE and statistical tests but no dual checking	High	No dual extraction/checking reported	Yes		Yes		Partial Yes	Quite a broad definition of the potential comparators 'We extracted fully adjusted risk estimates for ever use of metformin, alone or in combination with other antidiabetic treatments, compared with antidiabetic treatments other than metformin or no treatment'	Yes		Yes		Yes
474	Gong 2012	Gastrectomy and risk of pancreatic cancer: systematic review and meta-analysis of observational studies.	Partial Yes	No formal protocol, but pre-defined objectives and eligibility criteria listed.	Yes		Partial Yes	Doesn't state exclusions	Yes		Yes		Low		Yes		Yes		Partial Yes	No full details supp;ied but the keywords sensible	Yes		Yes		Low		Yes		Yes		Yes		Yes		Yes		Low		Yes		Yes		Yes		Yes		Partial Yes	No publication bias shown but sensitivity analyses suggested that if only those studies adjusting for confounders were analysed, the effect was no longer significant.	Yes
395	Gong 2014	Cholelithiasis and risk of pancreatic cancer: systematic review and meta-analysis of 21 observational studies.	Partial Yes	No formal protocol, but pre-defined objectives and eligibility criteria are listed.	Yes		Partial Yes	If one study had multiple publications "the most comprehensive one which could provide detail information for subgroup analysis was selected" - unclear exactly how this was defined.	Yes		Yes		Low		Yes		Yes		Partial Yes	Sensible terms but detailed search unavailable	Yes		Yes		Low		Yes		Yes		Yes		Yes		Yes		Low		Yes		Yes		Yes		Yes		Yes		Yes
1655	Gonzalez-Perez 2003	Effects of non-steroidal anti-inflammatory drugs on cancer sites other than the colon and rectum: A metal-analysis	Partial No	No formal protocol. Pre-defined objectives listed. Inclusion criteria listed, but not exclusion.	Yes		Partial Yes	No explicit exclusion criteria	Yes		Yes		Low		Partial Yes	Medline only	Yes		Partial Yes	Details of the search unavailable but keywords sensible	Yes		Yes		Low		Yes		Yes		Yes		Partial Yes	No methodological quality assessments	No Information		Low		Yes		Yes		Partial Yes	Definitions very different for exposure in each study	Partial No	Unclear as not reported for pancreatic cancer specifically and this could not then be addressed	Partial No	Unclear for pancreatic cancer specifically	No
725	Gromny 2023	Pancreatic Cancer in Celiac Disease Patients-A Systematic Review and Meta-Analysis	Partial No	Has a protocol title, but not a formal one listed or elaborated upon. Eligibility criteria lacks detail. Pre-defined objectives are listed.	Yes		Partial Yes	limited detail	Yes		Yes		Low		Partial Yes	No report of using MEDLINE/PubMed/EMBASE/OVID	No Information		Partial Yes	Key words sensible, but detailed search strategy not available.	Yes		Partial Yes	Methods section strongly implies dual-screening of studies, but not explicitly stated.	High	Concern over databases used and whether double screening occurred of those identified	Partial Yes	Given two authors implied to have screened studies with dual-assessment and then the data is said be extracted by "two authors", again highly suggestive of dual-extraction. However, language is unclear.	Yes		Yes		Yes		Yes	"Both authors (I.G. and K.N.) in- dependently performed data abstraction and quality assessment."	Low		Yes		Yes		Yes		Yes		No	Authors state: ' Subgroup analysis was not possible due to the small number of studies included in our meta-analysis. In consequence, the results should be prudently considered and more detailed studies with adequate sample size are needed to determine the association between CD and the risk of PC'	No
798	Gu 2022	Causal effect of autoimmune liver diseases on cancer: Meta-analyses of cohort studies and Mendelian randomization study	Yes		Yes		Yes		Yes		Yes		Low		Yes		Yes		Partial Yes	No detailed search strategy available	Yes		No Information	No reference to dual-screening or efforts to minimise error.	Low	No reference to dual-screening or efforts to minimise error.	No Information	No reference to dual-extraction or efforts to minimise error.	Yes		Yes		Partial Yes	Publication bias assessed but no methodological quality assessment	Partial Yes		Low		Yes		Yes		Partial Yes	Different diseases placed together under umbrella of autoimmune liver disease	Partial No	Unclear in relation to pancreatic cancer. It was clearly investigated by the meta-regression showing region to be a key factor but not much detail on this in the paper	Yes		Partial No
406	Guan 2014	Parity and pancreatic cancer risk: a dose-response meta-analysis of epidemiologic studies.	Partial Yes	No formal protocol. Pre-defined objectives listed. Eligibility criteria listed, but slightly ambiguous.	Yes		Partial Yes	Not much detail	Yes		Yes		Low		Yes		Yes		Partial Yes	Key words listed are sensible, but no detailed search strategy	Yes		Yes		Low		Yes		Yes		Yes		Partial Yes	Egger's tests, Bee's tests and funnel plots to assess risk of publication bias. No assessment of methodological quality	Partial Yes		Low		Yes		Yes		Yes		Yes		Yes		Yes
1955	Guh 2009	The incidence of co-morbidities related to obesity and overweight: A systematic review and meta-analysis	Partial Yes	No formal protocol but eligibility criteria and predefined objectives listed	Yes		Yes		Yes		Yes		Low		Yes		Yes		Yes		Yes		Partial Yes	Loks like dual screening	Low		Partial Yes	Looks like dual extraction but not specified	Yes		Yes		Partial Yes	Risk of bias for the female studies assessed as >4 studies included, not for male studies. No assessment of methodological quality.	Partial Yes		High	as above	Yes		Yes		Yes		Partial Yes		Partial Yes	Only for females was this assessed due to the number of included studies	Yes
1997	Han 2015	Association Between Coeliac Disease and Risk of Any Malignancy and Gastrointestinal Malignancy A Meta-Analysis	Partial Yes	No formal protocol but eligibility criteria and predefined objectives listed	Yes		Yes		Yes		Yes		Low		Yes		Yes		Partial Yes	no full strategy provided	Yes		No Information		Low		Yes		Partial No	Unclear which studies were even included in which cancer site findings	Partial No	Unclear which studies were even included in which cancer site findings	Partial Yes	no methodlogical quality assessed	Partial Yes		High	Unclear which studies were even included in which cancer site findings	No Information	Unclear which studies were even included in which cancer site findings	Yes		No Information	Unclear which studies were even included in which cancer site findings	No Information	Unclear which studies were even included in which cancer site findings	No	Not done specifically for pancreatic cancer	No
706	Hidayat 2023	A systematic review and meta-analysis of observational studies of the association between the use of incretin-based therapies and the risk of pancreatic cancer	Partial yes	No formal protocol but eligibility criteria and predefined objectives listed	Yes		Yes		Yes		Yes		Low		Yes		Yes		Yes		Yes		Yes		Low		Yes		Yes		Yes		Yes		Yes		Low		Yes		Yes		Yes		Yes		Yes		Yes
2907	Hu 2023	The relationship between the use of metformin and the risk of pancreatic cancer in patients with diabetes: a systematic review and meta-analysis	Yes	Protocol available here: https://www.crd.york.ac.uk/prospero/display_record.php?RecordID=359988	Yes		Yes		Yes		Yes		Low		Yes		Yes		Yes		Yes		Yes		Low		Yes		Partial Yes	Unclear if pancreatic cancer case numbers had been extracted and recorded. Also it was unclear the categories e.g. 'new diabetes'. were defined.	Yes		Yes		No Information		Low		Yes		Yes		Yes		Yes		Yes		Yes
4147	Huang 2024	Prediabetes increases the risk of pancreatic cancer: A meta-analysis of longitudinal observational studies.	Yes	No protocol recorded but clear pre-defined objectives and eligibility criteria	Yes		Yes		Yes		Yes		Low		Yes		Yes		Yes		Yes		Yes		Low		Yes		Partial Yes	Numbers of patients with pancreatic cancer not recorded/reported	Partial Yes	Numbers of patients with pancreatic cancer not recorded/reported	Yes		Yes		Low		Yes		Yes		Yes		Yes		Yes		Yes
561	Huxley 2005	Type-II diabetes and pancreatic cancer: a meta-analysis of 36 studies.	Partial Yes	no protocol but clear objectives and eligibility criteria	Yes		Yes		Yes		Yes		Low		Yes		Yes		Partial Yes	Full details of serach not available	Yes		No	No mention of dual screening	High	No dual screening	No	No mention of dual extraction/checking of data extraction	Yes		Yes		Partial Yes	not methodological quality but risk of bias was assessed	Partial Yes	Used statistical tests	High	No evidence of minimising risk of error in data extraction	Yes		Yes		Yes		Yes		Partial Yes		Yes
111	Ilic 2021	Association between oral contraceptive use and pancreatic cancer risk: A systematic review and meta-analysis.	No Information		Yes		Yes		Yes		Yes		Low		Partial Yes	PubMed only	Yes		Partial Yes	No detail available	Yes		Yes		Low		Yes		Yes		Yes		Partial Yes	not methodological quality	Yes		Low		Yes		Yes		Yes		Yes		Yes		Yes
540	Iodice 2008a	Tobacco and the risk of pancreatic cancer: a review and meta-analysis.	Yes		Yes		Yes		Yes		Yes		Low		Yes		Yes		Yes	Don't have full detail of search terms but they have previously been published in other papers	Yes		No Information		Low		No Information		Yes		Partial Yes	Would have been helpful to present the results from the individual studies	Partial Yes	no methodological quality assessment	No Information		Low		Yes		Yes		Yes		Yes		Yes		Yes
539	Iodice 2008b	Venous thromboembolic events and organ-specific occult cancers: a review and meta-analysis.	Partial No	no protocol and not very clear objectives and eligibility criteria	Partial No	Unclear what they were	No	Unclear criteria	No Information		Yes		High	Eligibility criteria not clearly specified	Yes		Yes		Partial Yes	no detailed strategy available for review	Yes		Yes		Low		No Information		Partial No	Very limited information by cancer site	Partial No	As above	Partial Yes	no methodological quality assessment	No Information		High	Lacking some important information required	Partial Yes	Hard to be sure from the methods	Yes		Yes		No Information		Partial Yes	For the overall study but not by cancer site	Partial Yes
511	Iodice 2010	ABO blood group and cancer.	Partial No	No protocol and limited info on eligibility criteria and objectives	Partial Yes	Limited explanation	Partial Yes	Limited explanation	Yes		Yes		Unclear	Difficult to draw conclusions as no published protocol/registration adn limited information in methods	Yes		Yes		Partial Yes	No detailed search strategy available	Yes		No Information		Low		No Information		Yes		Yes		Partial Yes	no methodological quality assessment	No Information		Low		Yes		Yes		Yes		Yes		Yes		Yes
4133	Jain 2025	Pancreatic Cancer Risk in Prediabetes: A Systematic Meta-analysis Approach.	Yes	No protocol but clearly defined objectives and criteria	Yes		Yes		Yes		Yes		Low		Yes		No Information	Unclear from text if this took place	Partial Yes	Terms seem sensible but full search details not provided so not reproducible	Yes		Yes		Unclear	Likely low but methods not very detailed so hard to be sure of searches beyond databases and of details of search terms	No Information	Unclear from methods	Yes		Yes		Yes		Yes		Low		Yes		Yes		Yes		Yes		Yes		Yes
1904	Jang 2023	Association of Menopausal Hormone Therapy with Risk of Pancreatic Cancer: A Systematic Review and Meta-analysis of Cohort Studies	Yes		Yes		Yes		Yes		Yes		Low		Yes		Yes		Yes		Yes		Yes		Low		Yes		Yes		Yes		Partial Yes	Not methodological quality	Yes		Low		Yes		Yes		Yes		Yes		Yes		Yes
479	Janghorbani 2012	Systematic review and meta-analysis of insulin therapy and risk of cancer.	Partial Yes	No protocol but clear objectives and eligibility criteria	Yes		Yes		Yes		Yes		Low		Yes		Yes		Partial Yes	no detailed strategy	Yes		No Information		Low		No Information		Yes		Yes		Partial Yes	For all cancer sites but not PC alone, though for this there were only 2 studies.	No Information		Low		Yes		Yes		Partial Yes	Only 2 studies, 1 case control using healthy controls and one cohort with very different populations potentially and also unclear whether proxy measuring diabetes or straight up insulin as controls were 'healthy'	No Information		No Information		No
3015	Jin 2024	Cancer risk in people living with HIV and solid organ transplant recipients: a systematic review and meta-analysis	Yes		Yes		Yes		Yes		Yes		Low		Yes		Yes		Partial Yes	Some detail given but not extensive list: "Searches were separately performed for studies of PLHIV and solid organ transplant recipients using a combination of keyword and subheading search terms including cancer or neoplasms, incidence or standardised incidence ratio, HIV or AIDS, organ transplantation, medical record linkage, register or registries, link* and match*"	Yes		Yes		Low		Partial Yes	Standardised forms but no detail on dual checking/extraction	Partial No	No detail of which studies included for which cancer types, nor of numbers of cancers	Partial Yes		Yes	See supplementary material	Partial Yes	Standard form but no detail on checking/dual extraction	High	Difficult to assess, given the issues with limited availability of information for individual cancer sites	Partial Yes	As far as possible to tell	Yes		Partial Yes	As far as possible to tell from data presented	Yes		Yes		Yes
601	Jun.2023	Cancer risk based on alcohol consumption levels: a comprehensive systematic review and meta-analysis	Yes	Stated in text	Yes		Yes		Yes		Yes		Low		Yes		Yes		Partial Yes	Full detailed strategy not available	Yes		Yes		Low		Yes		Partial Yes	Details of results of individual studies not available	Partial Yes		Yes		Yes		Low		Yes		Yes		Yes		Yes		Partial Yes	No funnel plot etc for pancreatic but done across all and other cancer types	Partial Yes
4173	Karbowska 2024	Statins and the risk of pancreatic cancer: A systematic review and meta-analysis of 2,797,186 patients.	Yes	protocol on PROSPERO	Yes		Yes		Yes		Yes		Low		Yes		Yes		Yes		Yes		No Information	no mention in methods of dual screening but does say done according to PRISMA guidelines which specify this	Low		Yes		Yes		Yes		Yes		Yes		Low		Yes		Yes		Yes		Yes		Yes		Yes
190	Karim 2019	The association between allergic diseases and cancer: a systematic review of the literature.	No Information		Partial Yes	Not very clear on details of the inclusion/exclusion criteria	Partial No		Partial Yes		Yes		High	Not clear on eligibility criteria - difficult to reproduce	Yes		No Information		Yes	See appendix	Yes		Yes		Low		No Information		Partial Yes		No Information	I can't tell as there are no tables showing what was collected	No		No		High	See above	No Information	Not possible to tell given selection criteria unclear	No Information		Partial No	They say meta-analysis not possible given the different reported outcomes, which appears incorrect	No		No		No
1159	Kim 2017	Use of benzodiazepine and risk of cancer: A meta-analysis of observational studies	No Information		Yes		Yes		Yes		Yes		Low		Yes		Yes		Partial Yes	Full details not included	Yes		Yes		Low		No Information		Partial Yes	Good data overall but no detailed breakdown by cancer site on numbers/studies which made it difficult for this review	Partial Yes		Yes		No Information		Low		Yes		No Information		Yes		Yes		Partial Yes	No information for pancreatic cancer specifically but overall results well explored	Yes
258	Kirkegard 2017	Chronic Pancreatitis and Pancreatic Cancer Risk: A Systematic Review and Meta-analysis.	Partial Yes	No protocol but defined objectives and eligibility criteria	Yes		Yes		Yes		Yes		Low		Yes		No Information		Partial Yes	Full details not reported	Yes		No	Single reviewer	High	Single reviewer selecting abstracts	Yes		Yes		Yes		Yes		No Information		Low		Yes		Yes		Yes		Yes		Yes		Yes
87	Kumar 2022	The Role of Circulating Protein and Metabolite Biomarkers in the Development of Pancreatic Ductal Adenocarcinoma (PDAC): A Systematic Review and Meta-analysis.	Yes		Yes		Yes		Yes		Yes		Low		Yes		Yes		Yes		Yes		Partial Yes	Dual review of titles and abstracts but single review of full texts	Low		Partial Yes	Checking of data extraction to ensure accuracy	Yes		Yes		Yes		Partial Yes	NOS used but inclear if done only by single reviewer, statistical tests for risk of bias also	Low		Yes		Yes		Yes		Yes		Yes		Yes
176	Laoveeravat 2020	Proton pump inhibitors and histamine-2 receptor antagonists on the risk of pancreatic cancer: a systematic review and meta-analysis.	Partial Yes	No protocol but defined objectives and eligibility criteria	Yes		Yes		Yes		Yes		Low		Yes		Yes		Yes		Yes		Yes		Low		Yes		Partial Yes		Partial Yes		Yes		Yes		Low		Yes		Yes		Yes		Yes		Partial Yes	Results changed significantly in sensitivity analyses	Partial Yes
553	Larsson 2006	Aspirin and nonsteroidal anti-inflammatory drug use and risk of pancreatic cancer: a meta-analysis.	Partial Yes	No protocol but defined objectives and eligibility criteria	Yes		Yes		Yes		Yes		Low		Partial Yes	MEDLINE only	Yes		Partial Yes	Full search not available	Yes		No Information		Unclear	No information on double screening	No Information		Yes		Yes		Partial Yes	No methodological quality	Partial Yes		High	Unclear how data were collected and if risk of error reduced	Partial Yes	As far as can tell	Yes		Partial No	Headline finding combines the results across studies looking at different outcomes - feels inappropriate and the breakdown by medication feels much more appropriate	Partial Yes		Yes		Partial Yes
550	Larsson 2007	Body mass index and pancreatic cancer risk: A meta-analysis of prospective studies.	Partial Yes	No protocol but clear objectives and eligibility criteria	Yes		Yes		Yes		Yes		Low		Partial Yes		Yes		Partial Yes	Full search terms not reported	Yes		No Information		Unclear	No information on minimising error in selection	No Information		Yes		Yes		Partial Yes	No methodological quality assessment	Partial Yes		Unclear	No information on minimising error in data extraction and no methodological quality assessment	Yes		Yes		Yes		Yes		Yes		Yes
1798	Lee 2021	<i>BRCA</i> Genes and Related Cancers: A Meta-Analysis from Epidemiological Cohort Studies	Partial Yes	No protocol but clear objectives and eligibility criteria	Yes		Yes		Yes		Yes		Low		Yes		Yes		Partial Yes	Full detials of search not included	Yes		Yes		Low		No Information		Yes		Partial Yes	No information on numbers of cancer (or pancreatic cancer) cases in the studies	Yes		No Information		Unclear	No information on the data extraction and quality assessment minimising risk of error	Yes		Yes		Yes		Yes		No		No
161	Leung 2020	Cancer incidence attributable to tuberculosis in 2015: global, regional, and national estimates.	Yes		Yes		Yes		Yes		Yes		Low		Yes		Yes		Yes		Yes		Yes		Low		Yes		Yes		Yes		Yes		Yes		Low		Yes		Yes		Yes		Yes		Yes		Yes
498	Li 2011	Association between alcohol consumption and cancers in the Chinese population--a systematic review and meta-analysis.	Partial Yes	No protocol but clear criteria and objectives	Yes		Yes		Yes		Yes		Low		Yes		Yes		Partial Yes	Full details not reported	Yes		No Information	No dual screening mentioned	Unclear	No dual screening mentioned	Yes		Yes		Yes		Yes		Partial Yes	Statistical tests for bias and recognised scale for quality, no mention of dual marking of this	Low		Partial Yes	As far as possible to tell from available information	Yes		Yes		Yes		Yes		Yes
441	Li 2013	Chronic hepatitis B virus infection and risk of pancreatic cancer: a meta-analysis.	Partial Yes	No protocol but clear criteria and objectives	Yes		Partial Yes		Yes		Yes		Low		Yes		Yes		Partial Yes	Full details unavailable	Yes		No Information		Unclear	Unclear if minimised risk in selecting studies	Yes		Partial Yes	No pancreatic cancer numbers reported	Partial Yes	No pancreatic cancer numbers reported	Yes		No Information		Low		Partial Yes	Concern over the diverse nature of the control groups	Yes		Partial Yes		Partial Yes		Partial Yes		Yes
149	Li 2020	Bisphosphonates and risk of cancers: a systematic review and meta-analysis.	Yes		Yes		Yes		Yes		Yes		Low		Yes		Yes		Yes		Yes		Yes		Low		Yes		Partial Yes		Partial Yes	Misisng data on numbers of specific cancers in primary studies or aggregated for meta-analysis	Yes		Yes		Low		Yes		Yes		Yes		Yes		Partial Yes	Overall yes but not reviewed for pancreatic cancer specifically	Yes
1742	Li 2023	Abdominal obesity and digestive system cancer: a systematic review and meta-analysis of prospective studies	Partial Yes	No protocol but clear criteria and objectives	Yes		Yes		Yes		Yes		Low		Yes		Yes		Yes		Yes		Yes		Low		Yes		Yes		Yes		Yes		Yes		Low		Yes		Yes		Yes		Yes		Yes		Yes
1292	Liao 2015	Blood glucose concentration and risk of pancreatic cancer: Systematic review and dose-response meta-analysis	Yes		Yes		Yes		Yes		Yes		Low		Yes		Yes		Yes		Yes		Yes		Low		Yes		Yes		Yes		Yes		Yes		Low		Yes		Yes		Yes		Yes		Yes		Yes
486	Lin 2012	Cholecystectomy and risk of pancreatic cancer: a meta-analysis of observational studies.	Partial Yes	No protocol but clear criteria and objectives	Yes		Yes		Yes		Yes		Low		Yes		Yes		Partial Yes	full details not available	Yes		Yes		Low		Yes		Yes		Yes		Partial Yes	not methodological quality	Partial Yes		Low		Yes		Yes		Yes		Yes		Yes		Yes
438	Lin 2013	Folate intake and pancreatic cancer risk: an overall and dose-response meta-analysis.	Partial Yes	No protocol but clear criteria and objectives	Yes		Yes		Yes		Yes		Low		Yes		Yes		Partial Yes	no full search available for review	Yes		Yes		Low		Yes		Partial No	No table available with the characteristics of the constituent studies and thus no info on case numbers or the measures used by each study	Partial No	No table available with the characteristics of the constituent studies and thus no info on case numbers or the measures used by each study	Partial Yes	no methodological quality	Partial Yes		High		Yes		Yes		Partial No	Not possible to tell from the information available as don't know the measures used by each study	No Information		No Information		No Information
148	Ling 2020	Association of Type 2 Diabetes With Cancer: A Meta-analysis With Bias Analysis for Unmeasured Confounding in 151 Cohorts Comprising 32 Million People.	Partial Yes	No protocol but clear objectives and criteria laid out in the methods	Yes		Yes		Yes		Yes		Low		Yes		No	None reported	Yes	Details in supplementary material	Yes		No	No information on dual screening	High	No mention of minimising risk of error in screening, nor searches beyond the databases,	Partial No	Only mention of a standard form but no mention of dual extrraction/checking.	Yes		Yes		Yes		Partial Yes	No mention of this with the completion of Newcastle Ottowa Scale but standard statistical tests used for other bias assessments	Unclear	Unclear whether dual extraction took place	Partial Yes	As far as possible to tell given no dual screening	Yes		Yes		Yes		Yes		Yes
1861	Liu 2017	<i>Helicobacter pylori</i> infection, atrophic gastritis, and pancreatic cancer risk A meta-analysis of prospective epidemiologic studies	Partial Yes	No protocol but clear objectives and criteria laid out in the methods	Yes		Yes		Yes		Yes		Low		Partial Yes	PubMed only	Yes		Yes		Yes		Yes		Low		Yes		Partial No	Missing information on the number of pancreatic cancer cases AND H.pylori infections, especially in cohort studies	Partial No	Missing information on the number of pancreatic cancer cases AND H.pylori infections, especially in cohort studies	Partial Yes	Publication bias only	Partial Yes		High		Yes		Yes		No Information	Missing information on the number of pancreatic cancer cases AND H.pylori infections, especially in cohort studies. Also unable to tell if present/historic infections and what differnece this made. Needed more detail to answer this question	Yes		Yes		Yes
47	Liu 2020	Meta-analysis reveals an association between acute pancreatitis and the risk of pancreatic cancer.	Partial Yes	No protocol but clear objectives and criteria laid out in the methods	Yes		Partial Yes	e.g. 'low quality articles' not defined as an exclusion criteria	Yes		Yes		High	Lack of clarity in eligibility criteria	Yes		Yes		Partial Yes	Full details of search not available	Yes		Yes		Low		Yes		Partial Yes	Missing some detail on numbers of patients with AP developing PC and in general for one study no numbers for this available	Partial Yes	Missing some detail on numbers of patients with AP developing PC	Yes		No Information		Unclear		Yes		Yes		Yes		Yes		Yes		Yes
160	Liu 2020a	Association between nonalcoholic fatty liver disease and extrahepatic cancers: a systematic review and meta-analysis.	Partial Yes	No protocol but clear objectives and criteria laid out in the methods	Yes		Yes		Yes		Yes		Low		Yes		No Information		Partial Yes	Though full search terms not available	Yes		Yes		Low		Yes		Partial Yes		Partial No	In particular looking at pancreatic cancer there wasn't enough detail with no study level results presented just overall summary results from meta-analysis	Yes		Yes		High		Yes		Yes		Partial Yes	As far as possible to tell from data presented	Yes		Partial No	Not for pancreatic cancer specifically, just for the full cancer results	Partial Yes
64	Liu 2023	Circulating Sex Hormone Levels and Risk of Gastrointestinal Cancer: Systematic Review and Meta-Analysis of Prospective Studies.	Yes		Yes		Yes		Yes		Yes		Low		Yes		Yes		Yes		Yes		Yes		Low		Yes		Yes		Partial Yes	Missing data on numbers of pancreatic cancer cases in the included studies	Yes		Yes		Low		Yes		Yes		Partial Yes	headline findings not disaggegated by sex, pooling them together seemed inappropriate given the topic.	Yes		Yes		Yes
214	Lugo 2018	Strong excess risk of pancreatic cancer for low frequency and duration of cigarette smoking: A comprehensive review and meta-analysis.	Yes		Yes		Yes		Yes		Yes		Low		Yes		Yes		Yes		Yes		Yes		Low		No	No mention of dual extraction	Yes		Yes		Yes		Partial Yes		High	No dual extraction/checking	Yes		Yes		Yes		Yes		Partial Yes	No evidence of publication bias emerged for the current and former smokers either from the visual inspection of the funnel plots (Supplementary Figs. 3 and 4, respectively) or from the Eggerâ€™s test (p= 0.36 and p= 0.22 for the current and former smokers, respectively). A possible publication bias, favouring studies reporting positive associations, was found for ever smokers (p-value for the Egg…	Yes
446	Luo 2013	HBV infection increases the risk of pancreatic cancer: a meta-analysis.	Partial Yes	No protocol but clear objectives and criteria laid out in the methods	Yes		Yes		Yes		Yes		Low		Yes		Yes		Partial Yes	No details of search available	Yes		Yes		Low		Yes	No mention of dual extraction	Partial Yes		Partial Yes	Numbers of cases of pancreatic cancer not clearly extracted from all studies	Yes		Yes		Low		Yes		Yes		Yes		Yes		Yes		Yes
3040	Macdonald 2024	Joint association of drinking alcohol and obesity in relation to cancer risk: A systematic review and data synthesis	Yes		Yes		Yes		Yes		Yes		Low		Yes		Yes		Yes	See supplementary material	Yes		Yes		Low		Yes		Yes		Yes		Yes		Yes		Low		Yes		Yes		Yes		Yes		No Information		No Information
263	Maisonneuve 2017	Periodontal disease, edentulism, and pancreatic cancer: a meta-analysis.	Partial Yes	No protocol but clear objectives and criteria laid out in the methods	Yes		Yes		Yes		Yes		Low		Yes		Yes		Yes		Yes		No Information	No report of dual screening	Unclear	Not clear if they were dual screened	Yes		Yes		Yes		Partial Yes	No methodological quality assessment	Partial Yes		Low		Yes		Yes		Yes		Yes		Yes		Yes
4145	Mandic 2024	Overcoming underestimation of the association of excess weight with pancreatic cancer due to prediagnostic weight loss: Umbrella review of systematic reviews, meta-analyses, and pooled-analyses.	Yes		Yes		Yes		Yes		Yes		Low		Yes		Yes		Yes	See supplementary material	Yes		Yes		Low		Yes		Yes		Yes		Partial Yes	ROBIS may have been more appropriate for meta-analyses	Partial Yes	Standard tool, unclear if dual scored/checked	Low		Yes		Yes		Yes		Yes		Yes		Yes
816	Mantovani 2022	Non-alcoholic fatty liver disease and increased risk of incident extrahepatic cancers: A meta-analysis of observational cohort studies	Yes		Yes		Yes		Yes		Yes		Low		Yes		Yes		Yes		Yes		Yes		Low		Yes		Yes		Yes		Yes		Yes		Low		Yes		Yes		Yes		Yes		No Information	These were appropriately not performed as there were only 3 studies included	Yes
2089	Masarone 2019	Hepatitis C virus infection and non-hepatocellular malignancies in the DAA era: A systematic review and meta-analysis	Partial Yes	No protocol but clear objectives and criteria laid out in the methods	Yes		Yes		Yes		Yes		Low		Yes		Yes	Review of previous meta-analyses on the subject	Partial Yes	NB only used 'gastrointestinal cancer' and not pancreatic specifically	Yes		Yes		Low		Yes		Yes		Yes		No	No details of assessmentof either risk of bias or methodological quality	No	No assessment made so no error minimisation	High	No assessment of risk of bias or methodological quality	Yes		Yes		Yes		Yes		Yes	Sensitivity analyses on location and type of study	No
493	Matsuo 2011	Cigarette smoking and pancreas cancer risk: an evaluation based on a systematic review of epidemiologic evidence in the Japanese population.	Partial Yes	no protocol and refers to another paper which looked at gastric cancer for more detail on methods, however the objective was clear and so were eligibility criteria	Yes		Yes		Yes		Yes		Low		Yes		Yes		Partial Yes	No detailed terms available to check/reproduce searches	Yes		No Information	Not mentioned	Unclear	Unclear if any dual screening	No Information	Unclear if dual extraction/checking	Yes		Yes		Partial Yes	Not methodological quality	Partial Yes	Statistical tests were used	High	No dual extraction or checking mentioned	Partial Yes	As far as possible to tell given no dual screening and no detailed search terms	Yes		Yes		Yes		Yes		Yes
800	McGarry 2022	Risk of pancreatic ductal adenocarcinoma associated with carriage of BRCA1 and/or BRCA2 mutation: A systematic review and meta-analysis	Partial Yes	no protocol and refers to another paper which looked at gastric cancer for more detail on methods, however the objective was clear and so were eligibility criteria	Yes		Yes		Yes		Yes		Low		Yes		Yes		Partial Yes	Full details not reported	Yes		Yes		Low		Yes		Partial Yes	Not clear on numbers of patients with pancreatic cancer	Partial Yes	Lack of detail on numbers of patients in each study with pancreatic cancer	Yes		No Information	No info on checking/dual extraction	Low		Yes		Yes		Partial Yes	Concern about artificially aggregating the clearly disaggregated studies on BRCA1 and BRCA2. Fortunately they did conduct and report a sensitivity analysis looking at these 2 individually but perhaps these should have been the main finding.	Yes		Yes		Partial Yes
36	Mellenthin 2022	Risk Factors for Pancreatic Cancer in Patients with New-Onset Diabetes: A Systematic Review and Meta-Analysis.	Yes		Yes		Yes		Yes		Yes		Low		Yes		Yes		Yes		Yes		Yes		Low		No	No mention of dual extraction	Yes		Yes		Yes		Yes		High	No mention of dual extraction	Yes		Yes		Partial Yes	Some were more appropriate than others e.g. they mentioned in the appendix 'huge' variation in how glycaemia had been measured but still did some synthesis. There was also a synthesis of insulin use despite them excluding papers based solely on medication. Perhaps too many risk factors were subjected to meta-analysis.	Partial Yes	See above.	Yes		Yes
956	Mihor 2020	Socioeconomic inequalities in cancer incidence in Europe: A comprehensive review of population-based epidemiological studies	Partial Yes	No protocol but detailed onjectives and eligibility criteria	Yes		Partial Yes	One ambiguous criterion ' the article was a review or a meta-analysis that included already identified studies' - unclear from this how they selected which overlapping studies to use.	Yes		Yes		Low		Yes		Yes		Yes		Yes		Yes		Low		No	no mention of dual extraction/checking	Partial Yes	Numbers of patients with the relevant cancers in each included study were not available	Yes		No		No Information		High	Data extraction error was not minimised and there was no methodological quality assessment of the included studies, nor assessment of risk of bias.	Yes		Yes		Partial Yes	Broad range of risk factors captured within the socioeconomic inequalities, some of which may be less readily compared.	No Information	Systematic review only	No Information	Systematic review only	No Information
2908	Noto 2012	Cancer Risk in Diabetic Patients Treated with Metformin: A Systematic Review and Meta-analysis	Partial Yes	No protocol but clear objectives and eligibility criteria	Yes		Yes		Yes		Yes		Low		Yes		Yes		Partial Yes	Full terms not available	Yes		No	No reported dual screening	High	No dual screening	No	No dual extraction/checking mentioned	Partial Yes	Lacked the results for each component study	Partial Yes	Lacked the results for each component study	Yes		Partial Yes	Using statistical tests and standard tests but no checking/dual marking	High	No mention of dual extraction/checking	Yes		Yes		Yes		Yes		Yes		Yes
2906	Pan 2017	Relationship of metformin with the risk of pancreatic cancer in patients with type 2 diabetes: a meta-analysis	Partial Yes	No protocol but clear objectives and eligibility criteria	Yes		Yes		Yes		Yes		Low		Yes		Yes		Partial Yes	Full details not available	Yes		Yes		Low		Yes		Yes		Yes		Yes		Yes		Low		Yes		Yes		Yes		Yes		Yes		Yes
281	Pang 2017a	Diabetes, plasma glucose and incidence of pancreatic cancer: A prospective study of 0.5 million Chinese adults and a meta-analysis of 22 cohort studies.	Partial Yes	No protocol but clear eligibility criteria and objectives	Yes		Yes		Yes		Yes		Low		Yes		Yes		Yes		Yes		No	No mention of dual screening	High	No dual screening	No	Not mentioned in methods	Yes		Yes		Partial Yes	No methodological quality check	Partial Yes	Statistical tests used	High	No dual extraction/checking mentioned	Yes		Yes		Yes		Yes		Yes		Yes
256	Pang 2017b	Young adulthood and adulthood adiposity in relation to incidence of pancreatic cancer: a prospective study of 0.5 million Chinese adults and a meta-analysis.	Partial Yes	No protocol but clear objectives and eligibility criteria	Yes		Partial Yes	The inclusion criteria mentioned were clear but there were no exclusion criteria and no mention of dates, publication status etc.	No Information	None mentioned	No Information		High	Eligibility criteria were not very detailed or clear	Yes		Yes		Yes		No Information		No		High	Although the searche terms were reported in full, there was no information on any restirctions, nor any mention of dual screening	No	None reported	Yes		Yes		Partial Yes	No methodological quality,	Partial Yes	Publication bias checked by statistical tests.	High	No dual extraction and no methodological quality assesment	Partial Yes	As far as possible to tell given no dual screening	Yes		Yes		Partial Yes	Random effects only done as a sub-analysis despite the I2 of over 80% for one category and the fixed effects reported as the main result for both	Partial Yes		Partial Yes
771	Patel 2022	Review of Standardized Incidence Ratios (SIR) of non-lymphoid de novo malignancies after liver transplantation: Structured analysis of global differences	Partial Yes	No protocol but some detail on the eligibility criteria within short methods and objectives in the introduction	Partial Yes		Partial No	They were not very clear at all, mentioning only some exclusion criteria	Yes		No Information	No mention of any restrctions related to these	High	Lack of clarity over eligibility criteria in particular	Yes		Yes		Partial No	Very unclear what terms were actually used and doesn't even specify key words 'was conducted using keywords such as post, liver, transplant, de novo, malignancy, cancer, and SIR'	No Information	No mention of any restrictions related to these	No	No mention of this	High	No effort to reduce risk of error in study screening	No	No mention of this or of what data were extracted	Partial Yes	No numbers of patients with the sepcified cancers	Yes		No		No		High	No effort to meaure risk of bias or methodological quality	No	Unable to tell from lack of detail on search terms and no dual extraction.	Partial Yes	Given the limited information on what was to be reported	No Information	No meta-analysis	No Information	Not assessed	No Information	Not assessed	No Information
6058	Pedersen 2010	Risk of extra-intestinal cancer in inflammatory bowel disease: meta-analysis of population-based cohort studies	Partial Yes	Clearly laid out despite no protocol	Yes		Yes		Yes		Yes		Low		Yes		Yes		Partial Yes	Full details not availabel but terms appropriate	Yes		Yes		Low		Yes		Partial No	Would have been more useful to have reports of all studies for all cancer sites including their findings and case numbers	Partial Yes	Enough for the simple synthesis only	No		No		High	Many useful data points missing and no risk of bias assessment	Partial Yes	Hard to be sure given limited details	Yes		Partial Yes	As far as possible to tell from data presented	No Information	Not reported/investigated	No Information	Not reported/investigated	No Information
292	Petrelli 2019	Use of Antibiotics and Risk of Cancer: A Systematic Review and Meta-Analysis of Observational Studies.	Partial Yes	No protocol but some detail on the eligibility criteria within short methods and objectives in the introduction	Yes		Yes		Yes		Yes		Low		Yes		Yes		Partial Yes	No detailed search terms provided	Yes		Yes		Low		No Information	Not apparent from the text	Partial Yes	For the whole study they were but not for the analysis by cancer site. There was no info on the studies identified or details of numbers of cases by cancer site	Partial Yes	For the whole study they were but not for the analysis by cancer site. There was no info on the studies identified or details of numbers of cases by cancer site	Yes		Yes		High	Poor detail in the data collected and presented by cancer site made it difficult to assess the results for pancreatic cancer	No Information	Unable to work out which included	No Information	No protocol	No Information	Couldn't tell which studies included	Partial Yes	Although couldn't tell which studies included, reported I2 and the random effects model used	No Information	Not for the individual cancer sites	No
793	Piovani 2022	Risk of Cancer in Inflammatory Bowel Diseases: Umbrella Review and Reanalysis of Meta-analyses	Yes		Yes		Yes		Yes		Yes		Low		Yes		Yes		Yes		Yes		Yes		Low		Yes		Yes		Yes		Yes		No Information	it wasn't reported whether the methodological quality of meta-analyses was dual scored but a robust measure was used. The individual studies and their risk of bias was not explored as this was an umbrella review.	Low		Yes		Yes		Yes		Yes		Partial Yes	E-value used - for some cancers this was ok but for PC it showed risk of confounding for estimates for CD and UC.	Yes
2014	Poly 2022	Proton Pump Inhibitors Use and the Risk of Pancreatic Cancer: Evidence from Eleven Epidemiological Studies, Comprising 1.5 Million Individuals	Partial Yes	No protocol but some detail on the eligibility criteria within short methods and objectives in the introduction	Yes		Yes		Yes		Yes		Low		Yes		Yes		Partial Yes	Full details not available	Yes		Yes		Low		Yes		Yes		Yes		Yes		Yes		Low		Yes		Yes		Yes		Yes		Yes		Yes
687	Ponnala 2023	Exploring the Association Between Statin Use and the Risk of Pancreatic Cancer: an Updated Meta-analysis of Observational Studies	Partial Yes	No protocol but clear objectives and methodology	Yes		Yes		Yes		Yes		Low		Yes		Yes		Partial Yes	No detailed search terms available for review	Yes		Yes		Low		Partial Yes	Not clear if the 3 investigators extracted all or shared them between the 3 of them	Yes		Yes		Yes		Partial Yes	No detail on the mehtodological quality assessment minimising error	Low		Yes		Yes		Yes		Yes		Yes		Yes
5062	Prudente 2025	Associations between colonization with <i>Helicobacter pylori</i> and risk of gastrointestinal tract cancers: An umbrella review of meta-analyses	Yes	see section 2.1	Yes	see section 2.1	Yes	section2.1	Yes	section 2.1	Yes		Low		Yes		Yes		Yes		Yes		Yes		Low		Yes		Partial Yes	It would have been helpful to have case numbers for cancers but understand not always available	Yes		Yes		Partial Yes	Standard tool used, unclear if double checked	Low		Yes		Yes		Yes		Yes		Yes	yes - see supplementary material appendix 2	Yes
1103	Qiao 2018	Associations between aspirin use and the risk of cancers: A meta-analysis of observational studies	Partial Yes	No protocol but clear objectives and methods	Yes		Yes		Yes		Yes		Low		Yes		Yes		Partial Yes	No full detail available	Yes		No Information	No info on dual screening abstracts or full text	Unclear	No info on dual screening abstracts or full text	Yes		Yes	Especially taking into account the supplementary information	Yes		Yes		Yes		Low		Yes		Yes		Partial Yes	Quite wide variation in exposures to aspirin across studies but overall synthesis appropriate.	Yes		Yes	Significant variation between case-control and cohort studies - identified and discussed	Yes
4114	Qin 2025	A study of the association between Helicobacter pylori infection type and pancreatic cancer risk: A systematic review and meta-analysis.	Yes	Clear inclusion & exclusion criteria outlined in methods.	Yes		Yes		Yes		Yes		Low		Yes		Yes		Partial Yes	Terms seem reasonable but full search details not available	Yes		Yes		Low		Yes		Yes		Yes		Yes		Partial Yes	Doesn't mention if done by 2 authors but did use recognised evaluation scale	Low		Yes		Yes		Yes		Yes		Yes		Yes
2929	Rahimi 2025	The Association between use of Renin-Angiotensin-Aldosterone System Inhibitors and the Risk and Mortality of Pancreatic Cancer: A Systematic Review and Meta-Analysis	Yes	Clear objectives and eligibility criteria though no protocol published	Yes		Yes		Yes		Yes		Low		Yes		Yes		Partial Yes	Full details not available to reproduce	Yes		No Information	Not reported if dual screened	Yes		Yes		Partial Yes	Numbers of patients with pancreatic cancer not available	Partial Yes	Numbers of patients with pancreatic cancer not available	Yes		Partial Yes	Used standard scoring system but unclear if dual screened	Low		Yes		Yes		Yes		Yes		Yes		Yes
2934	Ramandi 2025	The Association Between Serum Gamma-Glutamyl Transferase and Gastrointestinal Cancer Risk: A Systematic Review and Meta-Analysis	Yes		Yes		Yes		Yes		Yes		Low		Yes		No	Not mentioned in the methods	Yes	Clear in supplementary material	Yes		Yes		Unclear	No detail on whether or not they searched beyond databases e.g. references of papers	Yes		Partial Yes	No detail on PC case numbers	Partial Yes	No detail on PC case numbers	Yes		Partial Yes	Used an author independent from data extraction team but no dual checking	Low		Yes		Yes		Yes		Yes		Yes		Yes
439	Risch 2013	ABO blood group and risk of pancreatic cancer: a study in Shanghai and meta-analysis.	Partial Yes	No protocol but planned objectives and methods	Yes		Yes		Yes		Yes		Low		Yes		Yes		Partial Yes	No full detailed search terms available	Yes		No Information	None reported	High	No effort reported to minimise error in selecting studies	No Information	None reported	Yes		Partial Yes	Many were available but lacked some basic detail on the type of study	No	Mentions checking for publication bias but then seems to suggest that the results of this can be inferred from the Forest plots and no funnel plots are provided. No methodological quality assessment.	No		High	No evidence of risk of bias or methodological quality assessment.	Yes		Yes		Yes		No Information	We weren't informed of the between study heterogeneity e.g. reporting I^2 and therefore very difficult to assess.	Partial Yes	Sensitivity analyses were helpful and showed differences by CagA endemicity. No funnel plot.	No Information
497	Rosato 2011	Metabolic syndrome and pancreatic cancer risk: a case-control study in Italy and meta-analysis.	Partial Yes	No protocol but methods defined	Yes		Yes		Yes		Yes		Low		Yes		Yes		Partial Yes	Full detail not available	Yes		Yes		Low		No Information	not reported	Partial Yes	Most available but no I^2 reported for the overall results	Yes		No	No mention of risk of bias or methodological quality assessment	No Information	No mention of risk of bias or methodological quality assessment	High	No mention of risk of bias or methodological quality assessment	Yes		Yes		Yes		Partial Yes	Details of this unclear as I^2 not reported. However random effects model used and p value for heterogeneity reported.	Partial Yes	No funnel plot. Sensitivity analyses were helpful.	No Information
1283	Schulte 2015	Association between Helicobacter pylori and pancreatic cancer risk: a meta-analysis	Partial Yes	No protocol but detailed methods with criteria	Yes		Yes		Yes		Yes		Low		Yes		Yes		Partial Yes	No detailed search terms available	Yes		No Information	Only mentions dual extraction not selection	Unclear	Not clear if dual selection	Yes		Yes		Yes		Partial Yes	Not methodological quality	Partial Yes		Low		Yes		Yes		Yes		Yes		Yes		Yes
183	Seo 2019	Risk of pancreatic cancer in patients with systemic lupus erythematosus: a meta-analysis.	Partial Yes	No protocol but clear methodology and objectives	Yes		Yes		Yes		Yes		Low		Yes		Yes		Partial Yes	Detail not included in methods	Yes		Yes		Low		Yes		Partial Yes	No information on numbers of patients with pancreatic cancer	Partial Yes	No information on numbers of patients with pancreatic cancer	Yes		Yes		Low		Yes		Yes		Yes		Yes		Yes		Yes
1844	Shen 2024	The association between circulating 25-hydroxyvitamin D and pancreatic cancer: a systematic review and meta-analysis of observational studies	Partial Yes	No protocol but clear methods and objectives reported.	Yes		Yes		Yes		Yes		Low		Yes		Yes		Yes	See supplementary material for detailed search terms	Yes		Yes		Low		Yes		Yes		Yes		Yes		No Information	Unclear if this was done by 2 independent investigators. The beginning of the paragraph implies it might have been but then it isn't mentioned specifically for quality assessment.	Low		Yes		Yes		Yes		Yes		Yes		Yes
732	Shi 2018	Tooth loss and cancer risk: A dose-response meta analysis of prospective cohort studies	Partial Yes	no protocol but clearly defined objectives and eligibility criteria	Yes		Yes		Yes		Yes		Low		Yes		Yes		Partial Yes	No full details of searches available	Yes		Yes		Low		Yes		Yes		Yes		Yes		Yes		Low		Yes		Yes		Yes		Yes		Partial Yes	For the main outcomes, not for pancreatic cancer as too few studies	Yes
1916	Singh 2013	Anti-Diabetic Medications and Risk of Pancreatic Cancer in Patients With Diabetes Mellitus: A Systematic Review and Meta-Analysis	Partial Yes	No protocol but clear objectives and criteria	Yes		Yes		Yes		Yes		Low		Yes		Yes		Partial Yes	Full details not reported	Yes		Yes		Low		Yes		Yes		Yes		Yes		Yes		Low		Yes		Yes		Yes		Yes		Yes		Yes
117	Soltani 2021	Body mass index and cancer risk in patients with type 2 diabetes: a dose-response meta-analysis of cohort studies.	Partial Yes	NB methods are at the end of the paper. No protocol but detailed methods and objectives.	Yes		Yes		Yes		Yes		Low		Yes		Yes		Yes	See supplementary information for detailed strategy	Yes		Yes		Low		Yes		Yes		Yes		Yes		No Information	Does not report whether this was performed	Low		Yes		Yes		Yes		Yes		Partial Yes	Overall for total cancers they were but for the pancreatic cancer papers this was not performed, which was probably appropriate given limited studies n=2.	Yes
1726	Sona 2018	Type 1 diabetes mellitus and risk of cancer: a meta-analysis of observational studies	Partial Yes	No protocol but detailed methods and clear objectives.	Yes		Yes		Yes		Yes		Low		Yes		Yes		Partial Yes	Only access to the keywords but no detailed search strategy	Yes		Yes		Low		No Information	Unclear if the two reviewers who chose the studies also both extracted data - likely not based on how this is written.	Partial No	Needed details on the individual studies included by cancer type and where the meta-analyses had come from e.g. for each study how many patients with pancreatic cancer and what was the RR for each study for pancreatic cancer.	No Information	See above, lacking these details I can't judge whether they were collected adequately	Yes		No		High	No minimisation of risk in data extraction or in judging quality of included studies. Not sufficient data collected/reported for interpretation of results by cancer type.	No Information	Can't tell due to lack of detail on individual studies	Yes		Yes	Table 1 gives details	Yes	Addressed in synthesis	No Information	No detail on this for the specific cancer sites, only for total cancer.	Yes
354	Song 2015	Long-Term Diabetes Mellitus Is Associated with an Increased Risk of Pancreatic Cancer: A Meta-Analysis.	Partial Yes	no protocol but clear objectives and eligibility criteria	Yes		Yes		Yes		Yes		Low		Yes		Yes		Partial Yes	Full terms not available	Yes		No	No mention of dual screening	High	No dual screening mentioned	Yes		Yes		Yes		Yes		Yes		Low		Yes		Yes		Yes		Yes		Yes		Yes
957	Song 2020	The association between acid-suppressive agent use and the risk of cancer: a systematic review and meta-analysis	Yes	Protocol registered to PROSPERO	Yes		Yes		Yes		Yes		Low		Yes		No Information	not reported	Yes	See supplement for detailed strategy	Yes		Yes		Low		Yes		Partial Yes	Most were available but given errors the numbers of cancer cases was unclear and thus largest study. In addition these errors led to concern about potential other errors in the study.	Partial Yes	It wan't always clear what the comparators were in terms of dose by study.	Yes		Yes		High	Data collection appears poor and this could have influenced reported results. The numbers of participants (controls/cases) reported in table 1 for pancreatic cancer appear to switch between no cancer/cancer e.g. Bradley and no medication/medication e.g. Habel	Yes		Yes		Partial Yes	This was a study that performed the main analysis by combining 2 different drug classes, despite them being separate in all the individual analyses. Although they were subsequently reported separately in a sensitivity analysis it might cause issues to artificially combine these different results.	Yes		Yes		Yes
475	Soranna 2012	Cancer risk associated with use of metformin and sulfonylurea in type 2 diabetes: a meta-analysis.	Partial Yes	No protocol but clear methods and objectives	Yes		Yes		Yes		Yes		Low		Partial Yes	MEDLINE only	Yes		Partial Yes	Full details not included	Yes		Yes		Low		No		Yes		Yes		Partial Yes	Risk of bias assessed but not methodological quality	No Information		Low		Yes		Yes		Yes		Yes		Partial No	Funnel plot and Eggers test suggested studies showing reduced risk in patients with cancer more likely to be published.	Yes
633	Souza 2024	Gastrointestinal cancers in lean individuals with non-alcoholic fatty liver disease: A systematic review and meta-analysis	Yes		Yes		Yes		Yes		Yes		Low		Yes		Yes		Yes		Yes		Yes	Not mentioned in article but is mentioned in protocol on PROSPERO	Low		Yes		Yes		Yes		Yes		Yes		Low		Yes		Yes		Yes		Yes		Yes		Yes
551	Stevens 2007	Pancreatic cancer in type 1 and young-onset diabetes: systematic review and meta-analysis.	Partial Yes	No protocol but clear objectives and criteria	Yes		Yes		Yes		Yes		Low		Yes		Yes		No Information	very limited iformation on the search terms available	Yes		No	No evidence dual screening	High		No	Not mentioned at all	Yes		Yes		No		No Information		High	No dual extraction/checking and no risk of bias/methodological quality assessment	No Information	Not possible to tell from limited info on searches	No		No Information	heterogeneity not reported ' We did not have sufficient data to test heterogeneity statistically or otherwise examine sources of heterogeneity such as cohort demographics, methodology, and classification of diabetes type'	No Information		No		No Information
638	Sun 2023	Gallstones, cholecystectomy and the risk of pancreatic cancer: An updated systematic review and meta-analysis of cohort studies	Yes	Registered at PROSPERO	Yes		Yes		Yes		Yes		Low		Yes		Yes		Partial Yes	Full details not available	Yes		Yes		Low		Yes		Yes		Yes		Yes		Yes		Low		Yes		Yes		Yes		Yes		Yes		Yes
462	Tang 2012	Insulin glargine and cancer risk in patients with diabetes: a meta-analysis.	Yes	reports 'specified in advance and protocol designed'	Yes		Yes		Yes		Yes		Low		Yes		Yes		Yes		Yes		Yes		Low		Yes		Partial Yes	Lack of detail on number of cases of cancer	Partial Yes	Lack of detail on number of cases of cancer	Yes		Yes		Low		Yes		Yes		Yes		Partial Yes	For all sites but not for specific cancer sites e.g. pancreatic	Partial Yes	For all sites but not for specific cancer sites e.g. pancreatic	Yes
1712	Tang 2015	Relationship Between Female Hormonal and Menstrual Factors and Pancreatic Cancer <i>A Meta</i>-<i>Analysis of Observational Studies</i>	Yes		Yes		Yes		Yes		Yes		Low		Yes		Yes		Yes		Yes		No Information		Unclear	Unclear if dual extraction took place	Yes		Yes		Yes		Partial Yes	No methodological quality assessment	Partial Yes		Low		Yes		Yes		Yes		Yes		Partial Yes	All except for oral contraceptive use which was carefully explored and discussed	No Information
397	Tong 2014	Association between pancreatitis and subsequent risk of pancreatic cancer: a systematic review of epidemiological studies.	Yes		Yes		Yes		Yes		Yes		Low		Yes		Yes		Partial Yes	Full terms not available	Yes		No		Unclear	Generally low but no minimisation of risk of error in searches	Yes		Yes		Yes		Yes		No		Low	Although risk of error not minimised in the quality assessment, they did asess quality and dual extracted data of high quality	Yes		Yes		Yes		Yes		Yes		Yes
1034	Trafford 2019	Association of Psoriasis with the Risk of Developing or Dying of Cancer: A Systematic Review and Meta-analysis	Partial Yes	no protocol but clear methods and objectives	Yes		Yes		Yes		Yes		Low		Yes		Yes		Yes	See supplement for details	Yes		Partial Yes	Efforts made but not dual screened: 'One author (A.M.T.) screened all titles and abstracts. Articles were sorted as definitely include, possibly include, and exclude. Articles classed as possibly include were reviewed by 4 authors (A.M.T., R.P., E.K., and D.M.A.) to determine whether the study was eligible for inclusion'	Low		Partial Yes	Some efforts made 'Data extraction for all included studies was performed by 1 author (A.M.T.), with any issues requiring further clarification rectified through consultation with the other 3 reviewing authors.'	Yes		Partial Yes	Good for overall cancers but lacking information on the studies by cancer site which impaired extraction for the process of this umbrella review	Yes		No		High	Some useful data such as details of the studies by cancer site and numbers missing and no reducing risk of error in methodological quality asessment	Yes		Yes		Yes		Yes		Partial Yes	Yes for total cancer incidence but wasn't done for site specific cancers	Partial Yes
518	Tramacere 2010	Alcohol drinking and pancreatic cancer risk: a meta-analysis of the dose-risk relation.	Partial Yes	No protocol but clearly defined objectives and clear methods	Yes		Yes		Yes		Yes		Low		Yes		Yes		Partial Yes	Full terms unavailable	Yes		Yes		Low		No Information	Unclear if the dual screening flowed through into extraction. Appears not to have in which case would be a no.	Yes		Yes		Yes		No Information	Unclear again if this was minimised by dual efforts	Unclear		Yes		Yes		Yes		Partial Yes	Lack of detail on this in the paper. We are told in many cases there was minimal heterogeneity but numbers only put on this regularly for sub-analyses (table 3).	Yes		Partial Yes
12	Tran 2024	Proton pump inhibitors and risk of gastrointestinal cancer: A meta-analysis of cohort studies.	Partial Yes	No protocol but clear objectives and methods in the paper	Yes		Yes		Yes		Yes		Low		Yes		Yes		Yes		Yes		Yes		Low		No		Yes		Partial Yes	No details on numbers of cases of cancers	Yes		No	No mention of this	High	No apparent efforts to minimise risk of error in data extraction or quality assessment	Yes		Yes		Yes		Yes		Yes		Yes
503	Trikudanathan 2011	Association between Helicobacter pylori infection and pancreatic cancer. A cumulative meta-analysis.	Partial Yes	Clear methods and objectives	Yes		Yes		Yes		Yes		Low		Yes		Yes		Partial Yes	Full details not available	Yes		Yes		Low		Yes		Yes		Yes		Yes		Yes		Low		Yes		Yes		Yes		Yes		Yes		Yes
451	Wang 2013	Hepatitis B virus status and the risk of pancreatic cancer: a meta-analysis.	Partial Yes	no protocol but detailed objectives and method	Yes		Yes		Yes		Yes		Low		Yes		Yes		Partial Yes	no detailed search available	Yes		No	No mention of this	High	Studies were not dual screened for inclusion as far as possible to tell	Yes		Yes		Yes		Yes		Partial Yes	Yes for the statistical tests for risk of bias but not for methodological quality	Low		Partial Yes	As far as possible to tell given not dual screened so could have missed some in the first place	Yes		Yes		Yes		Yes		Yes
403	Wang 2014a	Metformin is associated with reduced risk of pancreatic cancer in patients with type 2 diabetes mellitus: a systematic review and meta-analysis.	Partial Yes	No protocol but clear objectives and eligibility criteria	Yes		Yes		Yes		Yes		Low		Yes		Yes		Partial Yes	Full details not provided	Yes		Yes		Low		No	Not mentioned	Yes		Yes		Yes		Yes	Statistical tests only	High	No dual extraction/checking reported	Yes		Yes		Yes		Yes		Partial Yes	Inconsistent outcomes with no statistical significance were found whenanalyses were restricted tothose studies from Eastern countries, with caseâ€“control design, with any reference therapy, or with lower quality.' but no publication bias detected.	Yes
399	Wang 2014b	Helicobacter pylori and pancreatic cancer risk: a meta- analysis based on 2,049 cases and 2,861 controls.	Partial Yes	No protocol but detailed methods and objectives	Yes		Yes		Yes		Yes		Low		Yes		No Information	Unclear if this was done - not stated explicitly	Partial Yes	Full details of the search not included	Yes		Yes		Low		Yes		Yes		Yes		Yes		Yes		Low		Yes		Yes		Yes		Yes		Yes		Yes
[truncated: 36 more rows]
[truncated: 11 more columns]
